# Supplementary material for: Trends of HIV/Syphilis/HSV-2 seropositive rate and factors associated with HSV-2 infection in men who have sex with men in Shenzhen, China: A retrospective study
Source: PLoS One. 2021 May 20;16(5):e0251929. doi: 10.1371/journal.pone.0251929 (PMC8136746; doi:10.1371/journal.pone.0251929)
Supplement: S1 Dataset — (XLS) [file pone.0251929.s004.xls]

## Sheet: Sheet1
Years	Age groups	Residence permit	Residence in Shenzhen (years)	Education	Employment	Monthly income (RMB)	Marital status	Sexual orientation	Age at sex debut	Ever had sex with female	Gender of first sexual partner	Gender of sexual partner in P6M	Number of male sex partners in P6M	Frequency of condom use in anal sex with men in P6M	Had STD-related symptoms in the past year	History of STDs	HIV infection	Syphilis infection	HSV-2 infection
1	2	2	3	1	1	2	2	2	1	1	2	2	1	4	0	0	0	0	0
1	1	3	2	2	1	1	1	1	1	0	1	1	2	1	0	0	0	0	0
1	3	3	2	3	1	2	1	1	2	0	1	1	2	3	0	0	0	1	0
1	3	3	3	3	1	3	2	1	1	1	1	2	3	1	1	0	0	0	0
1	3	3	2	2	1	1	2	1	2	1	2	2	2	1	0	0	0	1	0
1	2	3	2	3	1	2	1	1	2	0	1	1	3	4	0	0	1	1	1
1	2	2	3	1	1	2	1	1	2	0	1	1	3	2	0	0	0	0	0
1	4	2	3	1	1	2	2	3	2	0	1	1	2	1	0	0	1	1	1
1	4	2	3	3	1	2	2	1	2	1	1	2	1	1	0	0	0	1	1
1	2	3	3	2	3	1	1	1	1	0	1	1	3	1	0	0	0	0	0
1	2	2	3	3	1	2	1	1	2	0	1	1	2	1	0	0	0	0	0
1	2	3	3	3	1	2	1	1	1	0	1	1	3	1	0	1	0	1	0
1	4	3	3	3	1	3	2	1	2	1	1	1	3	1	0	1	0	1	0
1	2	3	1	2	1	1	1	2	2	1	1	1	3	1	0	0	0	0	0
1	2	2	3	3	1	2	1	1	1	0	1	1	2	4	0	0	0	0	0
1	3	3	3	3	1	3	1	1	1	0	1	1	2	1	0	0	0	0	0
1	4	3	3	2	2	3	2	1	1	1	1	2	2	1	0	0	0	0	0
1	2	3	3	3	1	2	1	1	1	0	1	1	3	1	0	0	1	0	0
1	1	3	2	3	1	1	1	1	1	0	1	1	1	5	0	0	0	0	0
1	3	3	3	3	1	2	2	2	2	1	2	2	4	4	0	0	1	0	1
1	1	3	2	2	1	2	1	2	2	0	1	1	3	1	0	0	0	0	1
1	2	3	3	2	1	2	1	2	2	1	1	2	2	4	0	0	1	0	0
1	1	2	3	3	1	2	1	1	2	0	1	1	1	3	0	0	0	0	0
1	3	3	3	2	1	3	1	2	1	1	2	1	2	2	1	1	0	1	1
1	4	3	2	3	1	2	1	1	2	0	1	1	3	1	0	0	1	0	1
1	2	3	3	3	1	2	3	2	1	1	1	2	3	1	0	0	0	0	0
1	2	3	1	1	1	1	1	2	2	1	1	2	2	4	0	0	0	0	0
1	2	3	1	1	1	1	1	1	1	0	1	1	1	1	0	0	0	0	0
1	1	3	3	2	1	2	1	1	1	0	1	1	3	1	0	0	1	0	0
1	2	3	2	1	1	1	1	1	1	0	1	1	3	1	0	0	1	1	1
1	1	3	3	1	1	1	1	2	2	1	1	2	3	1	0	0	0	0	0
1	3	3	2	2	1	1	1	1	2	0	1	1	2	4	0	0	1	1	0
1	2	3	3	2	1	2	1	1	2	0	1	1	3	1	0	0	1	1	1
1	3	3	3	1	1	1	2	1	1	1	1	2	1	4	0	0	0	0	0
1	2	3	3	3	1	2	1	1	2	1	1	2	2	2	0	0	0	0	0
1	2	3	3	2	1	1	1	1	2	0	1	1	3	1	0	0	0	0	0
1	3	3	3	2	1	2	3	1	2	1	1	1	2	4	0	0	0	1	0
1	2	3	3	2	1	2	1	1	1	1	1	2	1	3	0	0	0	0	1
1	2	3	2	2	1	2	2	2	1	1	1	1	2	1	0	0	0	0	0
1	2	3	0	1	1	2	2	2	1	1	1	2	1	5	1	0	0	0	0
1	2	3	3	3	1	1	3	1	2	1	1	2	2	4	0	0	0	0	0
1	2	2	3	2	1	2	2	2	1	1	2	2	1	4	0	0	0	0	0
1	1	2	1	1	1	1	1	1	2	0	1	1	3	5	0	0	0	0	0
1	2	3	3	2	1	2	1	1	2	0	1	1	2	1	0	0	0	1	0
1	4	3	3	1	1	2	2	1	2	0	1	1	2	4	0	0	0	1	0
1	3	3	3	1	1	1	2	2	2	1	2	2	1	3	0	0	0	0	0
1	2	3	3	1	1	1	1	2	2	0	1	1	2	1	0	0	0	0	0
1	2	3	3	1	1	2	1	2	1	1	1	2	4	4	0	0	0	0	0
1	2	3	1	1	1	1	1	1	2	0	1	1	1	4	0	0	0	1	1
1	2	3	3	1	1	1	1	2	1	1	2	1	2	1	0	0	0	0	0
1	2	3	3	2	1	1	1	1	1	0	1	1	3	1	0	0	0	0	0
1	3	3	3	2	1	1	2	2	2	1	2	2	2	1	0	1	0	0	0
1	2	3	3	3	1	1	1	1	1	0	1	1	4	1	0	0	0	0	0
1	3	2	2	1	1	1	1	2	2	1	1	2	4	4	0	0	0	0	0
1	3	3	3	1	1	2	2	2	1	1	2	2	4	5	0	0	0	1	0
1	2	3	3	2	1	2	1	1	1	0	1	1	1	1	0	0	0	0	0
1	3	3	3	1	1	2	1	1	1	0	1	1	2	1	0	0	0	0	1
1	2	3	2	2	1	2	2	2	1	1	2	1	1	4	0	0	0	0	0
1	2	3	3	1	1	1	1	2	1	1	1	1	1	5	0	0	0	1	0
1	2	3	3	2	1	2	1	2	1	0	1	1	1	1	0	0	0	0	1
1	3	3	1	2	1	1	1	1	1	0	1	1	3	1	0	0	1	0	0
1	1	3	3	2	1	1	1	1	2	0	1	1	2	4	0	0	1	0	0
1	2	3	3	1	1	2	1	2	2	0	1	1	2	4	0	0	0	1	0
1	2	3	3	1	1	2	1	1	1	1	1	2	2	1	0	0	1	0	0
1	1	3	3	2	1	1	1	2	1	1	1	2	4	1	0	0	0	0	1
1	2	3	3	1	1	1	1	2	2	0	1	1	4	1	0	0	1	1	0
1	2	3	1	1	1	2	1	1	2	0	1	1	4	4	0	0	0	0	0
1	1	3	3	2	1	1	1	1	2	0	1	1	2	4	0	0	0	0	0
1	2	3	1	1	1	1	1	1	2	0	1	1	2	4	0	0	0	0	1
1	2	3	3	1	1	1	1	1	2	1	1	2	2	1	0	0	1	0	0
1	2	3	3	1	1	2	1	1	1	0	1	1	2	1	0	0	0	1	0
1	2	3	3	2	1	2	1	1	1	1	1	2	2	4	0	0	0	0	0
1	2	3	3	1	1	2	1	2	2	1	2	2	2	1	0	0	0	1	0
1	2	3	3	1	1	1	1	1	2	0	1	1	1	1	0	0	0	1	1
1	1	3	3	2	1	1	2	2	1	1	2	2	2	3	0	0	1	1	1
1	3	3	3	3	1	3	1	1	2	0	1	1	3	4	0	0	0	0	0
1	3	3	3	1	1	2	1	1	2	0	1	1	2	4	0	0	0	1	0
1	2	3	3	1	1	1	2	2	2	1	1	2	3	1	0	0	0	0	0
1	2	3	3	3	1	3	1	1	2	0	1	1	2	2	0	0	0	0	0
1	3	3	3	3	1	3	1	1	2	0	1	1	2	1	0	0	0	0	0
1	2	3	3	2	1	2	1	1	2	0	1	1	2	4	0	0	1	1	1
1	3	1	3	3	1	2	1	1	2	0	1	1	1	1	0	0	0	1	1
1	1	3	2	3	1	2	1	1	1	0	1	1	1	2	0	0	0	0	0
1	1	3	2	3	1	2	1	1	1	0	1	1	2	1	0	0	0	0	0
1	1	3	1	3	1	1	1	1	1	0	1	1	3	1	0	0	1	1	0
1	1	3	1	2	1	1	1	1	1	0	1	1	2	1	0	0	0	0	0
1	2	3	3	3	1	3	1	1	2	1	1	1	1	1	0	0	0	0	0
1	3	3	3	2	1	2	2	2	2	0	1	1	2	2	0	0	0	1	0
1	3	3	3	2	1	1	1	1	1	1	1	2	2	2	1	0	1	0	0
1	2	3	3	1	1	2	1	3	2	1	1	2	2	2	1	0	0	0	1
1	3	3	3	1	1	1	2	1	1	1	2	1	2	1	0	0	0	0	0
1	2	3	3	2	1	2	1	2	2	0	1	1	3	1	0	0	1	0	0
1	2	3	2	1	3	1	1	2	1	1	1	2	3	1	0	0	0	0	0
1	3	3	3	1	1	1	2	1	2	1	1	2	3	2	1	0	0	0	0
1	2	3	3	3	1	2	1	2	2	1	1	2	3	3	0	0	1	1	0
1	3	3	3	1	1	1	1	1	2	0	1	1	2	4	0	0	0	1	0
1	2	3	3	3	1	2	1	1	2	0	1	1	3	4	0	0	1	1	1
1	3	3	3	2	1	1	2	1	1	1	1	1	2	1	0	0	1	1	0
1	3	3	3	1	1	1	1	1	2	0	1	1	2	1	0	0	0	0	0
1	2	3	3	3	1	2	1	1	2	0	1	1	3	1	0	0	1	0	0
1	1	3	2	3	1	2	1	1	2	0	1	1	3	1	0	0	0	0	0
1	1	3	2	1	1	1	1	1	2	0	1	1	3	1	0	0	1	0	0
1	1	3	3	3	1	2	1	1	2	0	1	1	2	3	0	0	0	0	0
1	2	2	1	1	1	2	1	3	1	0	1	1	2	1	0	0	1	0	0
1	4	3	3	3	1	2	1	1	2	0	1	1	2	4	0	0	0	0	0
1	3	2	3	3	1	3	1	2	2	1	1	2	3	1	1	1	0	0	0
1	1	3	1	3	1	2	1	1	2	0	1	1	2	2	0	0	0	0	0
1	3	3	2	2	1	2	1	1	2	0	1	1	2	1	0	0	0	0	0
1	2	3	2	2	1	2	1	1	2	0	1	1	2	2	0	0	0	0	0
1	1	3	2	3	1	2	1	1	1	0	1	1	3	2	0	0	0	0	0
1	2	3	2	3	1	2	1	1	2	0	1	1	2	2	0	0	0	1	0
1	1	2	3	1	1	3	1	1	1	0	1	1	3	1	0	0	0	0	0
1	3	3	3	3	1	3	1	1	1	1	1	1	2	1	0	0	0	1	0
1	3	3	2	3	1	2	1	1	2	0	1	1	2	2	0	0	0	0	0
1	3	3	1	2	1	2	1	1	2	0	1	1	3	1	0	0	0	0	0
1	2	3	1	2	1	2	1	2	1	1	1	2	2	1	0	0	0	0	0
1	3	3	2	3	1	2	1	1	2	0	1	1	2	4	0	0	0	0	0
1	4	3	3	3	1	2	1	1	2	0	1	1	2	3	0	0	0	1	0
1	2	3	2	2	1	2	1	1	1	0	1	1	2	1	0	0	0	0	0
1	2	3	1	3	1	3	1	1	1	0	1	1	2	1	0	0	0	0	0
1	2	3	1	2	1	2	1	2	2	1	1	1	3	1	0	0	1	0	0
1	3	3	2	3	1	2	1	1	1	0	1	1	3	2	0	0	0	0	0
1	4	2	3	2	3	1	2	2	2	1	1	2	3	1	0	0	0	0	0
1	4	3	3	3	1	2	2	2	1	1	2	1	3	2	0	1	0	0	0
1	1	3	1	3	1	2	1	1	2	0	1	1	2	1	0	0	0	0	0
1	2	3	2	2	1	2	1	2	2	1	1	2	2	1	0	0	0	0	1
1	1	3	2	2	1	2	1	1	1	0	1	1	3	1	0	0	0	0	1
1	1	3	3	2	1	1	1	1	1	0	1	1	2	1	0	0	0	0	0
1	1	2	3	2	1	2	1	1	1	1	1	2	3	1	0	0	0	0	0
1	3	3	1	2	1	2	1	1	2	0	1	1	3	2	0	0	0	0	0
1	1	3	1	2	1	1	1	1	1	0	1	1	2	1	0	0	0	0	0
1	3	3	3	1	1	2	2	2	1	1	1	2	3	2	0	0	0	1	0
1	2	2	1	2	1	1	1	1	2	0	1	1	2	2	0	0	0	0	0
1	2	3	3	3	1	3	2	1	2	0	1	1	3	4	0	0	0	0	0
1	3	2	3	3	1	3	1	1	2	1	1	2	2	4	0	0	0	0	0
1	2	3	1	3	1	2	2	1	1	1	1	1	1	1	0	0	0	0	0
1	2	3	3	2	1	1	1	1	2	1	1	1	2	1	0	0	0	0	0
1	2	1	3	3	1	3	1	2	2	1	1	2	3	1	0	0	0	0	0
1	4	3	3	2	1	1	3	1	1	1	1	2	3	1	0	0	0	1	1
1	3	3	3	3	1	1	3	2	1	1	1	2	3	3	0	0	0	1	0
1	3	3	3	2	1	1	2	1	2	1	1	2	1	1	0	0	0	0	0
1	1	2	1	1	1	1	1	2	1	1	1	2	2	1	0	0	0	0	0
1	2	2	3	2	1	2	1	2	2	1	1	1	3	1	0	0	0	1	1
1	2	3	3	3	1	2	2	2	2	1	2	2	2	1	0	0	0	0	0
1	2	2	3	2	1	1	1	1	2	0	1	1	2	1	0	0	1	0	0
1	3	3	3	2	1	1	2	1	2	1	2	2	1	1	0	0	0	0	0
1	2	3	3	3	1	1	1	2	1	1	1	2	3	4	0	0	0	0	0
1	3	3	3	2	1	2	1	1	1	0	1	1	3	1	0	0	0	0	1
1	2	3	3	3	1	2	1	1	2	0	1	1	1	1	0	0	0	0	0
1	3	3	1	1	1	2	1	1	2	0	1	1	2	1	0	0	0	0	0
1	1	3	3	1	1	2	1	1	2	0	1	1	4	4	0	0	0	0	0
1	2	3	3	2	1	2	1	2	2	1	1	2	3	1	0	0	1	0	0
1	3	3	3	1	1	2	1	2	1	1	1	1	3	2	1	1	0	0	1
1	1	3	3	1	1	1	1	1	2	0	1	1	3	2	0	0	0	0	0
1	4	3	3	3	1	2	1	1	2	0	1	1	1	1	0	0	1	0	0
1	2	3	3	3	1	3	1	1	1	1	1	2	2	1	0	0	0	0	1
1	2	3	3	1	1	2	1	1	1	1	1	2	3	1	0	0	0	0	0
1	1	3	2	3	1	2	1	1	1	0	1	1	3	1	0	0	1	1	0
1	1	3	2	1	1	3	1	1	2	1	1	2	3	1	0	0	0	0	0
1	3	3	2	2	1	2	1	1	2	0	1	1	3	1	0	0	0	0	0
1	3	3	3	1	1	2	1	1	1	0	1	1	3	1	0	0	0	0	1
1	2	3	2	2	1	1	1	1	2	0	1	1	2	1	0	0	0	0	0
1	2	3	3	1	1	2	1	2	1	1	2	2	2	1	0	0	0	0	0
1	4	3	3	2	1	2	1	1	2	0	1	1	3	1	0	0	0	0	0
1	2	3	3	1	1	2	1	1	2	0	1	1	2	1	0	0	0	0	0
1	3	3	2	2	1	2	1	1	1	0	1	1	1	2	0	0	0	0	0
1	2	3	3	1	1	1	1	1	1	0	1	1	3	1	0	0	1	0	0
1	1	3	3	2	1	2	1	1	2	0	1	1	3	1	0	0	1	0	0
1	3	3	3	3	1	1	1	1	1	0	1	1	1	1	0	0	0	0	0
1	3	3	3	2	1	2	1	1	2	0	1	1	2	1	0	0	0	0	0
1	2	3	3	1	1	2	1	2	1	0	1	1	3	1	0	0	1	0	1
1	1	3	2	1	1	1	1	1	2	0	1	1	3	1	0	0	0	0	0
1	1	3	3	1	1	2	1	2	1	1	1	2	3	1	0	0	0	0	0
1	1	3	2	1	1	1	3	1	2	1	1	2	3	1	0	0	0	1	1
1	3	3	3	2	1	2	1	1	1	0	1	1	3	1	0	0	1	1	0
1	1	3	1	1	1	1	1	1	1	0	1	1	3	1	0	0	0	0	0
1	2	3	2	3	1	2	1	1	2	0	1	1	2	1	0	0	0	0	0
1	2	3	3	1	1	2	1	1	1	1	1	2	3	1	0	0	1	0	0
1	4	2	3	1	1	2	1	1	1	1	1	2	3	1	0	0	1	0	0
1	1	3	2	3	1	2	1	1	2	0	1	1	1	1	0	0	0	0	0
1	3	3	3	1	1	2	1	1	2	0	1	1	3	1	0	0	0	0	0
1	2	1	3	1	1	2	1	1	1	0	1	1	3	1	0	0	0	1	0
1	3	3	2	2	1	2	1	1	2	0	1	1	3	1	0	0	1	1	1
1	4	3	2	3	1	2	1	1	2	0	1	1	3	1	0	0	0	0	0
1	2	3	3	1	1	2	1	1	1	0	1	1	3	1	0	0	0	0	0
1	4	1	3	3	1	3	2	2	2	1	2	2	2	2	0	0	0	0	0
1	2	3	2	3	1	2	1	1	2	0	1	1	2	3	0	0	1	0	1
1	4	3	3	3	1	1	2	1	2	1	1	1	2	1	0	0	0	1	1
1	2	2	3	3	1	2	1	1	1	1	1	2	1	4	0	0	0	0	0
1	3	2	3	2	1	1	2	1	2	1	1	1	2	1	0	0	0	0	0
1	2	3	2	1	1	1	1	1	1	0	1	1	3	1	0	0	0	0	0
1	3	3	3	2	1	1	2	1	2	1	1	2	3	1	0	0	0	0	1
1	2	2	0	2	3	1	1	1	2	0	1	1	2	1	0	0	0	1	1
1	4	3	3	2	1	1	2	2	2	1	2	2	2	4	0	0	0	0	0
1	3	3	2	3	2	1	3	1	2	1	1	2	3	4	0	0	0	0	0
1	3	2	0	3	1	3	2	1	1	1	2	2	2	1	1	0	1	0	0
1	2	3	3	2	2	1	1	2	2	1	2	2	3	1	1	1	0	0	0
1	2	2	3	3	1	3	1	1	2	0	1	1	3	1	0	0	0	0	0
1	1	3	2	3	1	2	1	1	1	0	1	1	2	5	0	0	0	0	0
1	2	3	3	2	1	2	1	2	2	1	1	2	2	2	0	0	0	0	0
1	2	3	1	2	1	2	1	1	1	0	1	1	1	1	0	0	0	0	0
1	2	2	3	2	1	2	1	1	2	1	1	2	3	1	0	0	0	1	1
1	2	3	3	2	1	1	1	1	2	0	1	1	2	1	0	0	1	1	1
1	2	3	3	1	1	1	1	2	1	1	1	2	1	1	0	0	1	1	1
1	1	3	3	3	1	2	1	1	1	0	1	1	3	1	0	0	1	1	0
1	2	3	3	2	1	2	1	1	2	0	1	1	2	1	0	0	0	0	0
1	3	3	2	3	1	2	1	1	2	0	1	1	2	2	0	0	0	0	0
1	2	3	2	3	1	2	1	1	2	0	1	1	2	4	0	0	0	0	1
1	2	3	1	2	1	3	1	1	2	0	1	1	4	1	0	0	0	1	0
1	1	3	2	2	1	2	1	1	1	1	1	2	2	1	0	0	0	0	0
1	1	3	1	3	1	2	1	1	2	0	1	1	2	2	0	0	0	0	0
1	2	3	3	3	1	3	1	2	1	1	1	1	2	1	0	0	0	0	0
1	1	3	0	2	1	1	1	1	2	0	1	1	2	1	0	0	0	0	0
1	2	3	1	3	1	2	1	1	2	0	1	1	2	1	1	0	0	0	0
1	1	3	0	2	1	2	1	1	2	0	1	1	2	1	0	0	0	0	0
1	3	3	3	2	1	2	2	1	1	1	1	2	3	1	0	0	0	0	0
1	1	3	1	3	1	2	1	1	2	0	1	1	1	1	0	0	1	0	0
1	4	3	3	3	1	1	2	1	1	1	1	1	3	1	0	0	0	0	0
1	2	3	1	2	1	1	1	1	1	0	1	1	2	1	0	0	0	0	0
1	2	3	0	3	1	3	2	2	1	1	2	2	2	1	0	0	0	0	0
1	2	3	1	1	1	1	1	1	2	0	1	1	4	2	0	0	0	0	0
1	3	3	0	1	1	1	1	1	2	0	1	1	4	1	0	0	0	1	1
1	3	3	3	3	1	3	1	1	1	0	1	1	3	1	0	0	0	0	0
1	2	3	0	3	1	3	1	1	2	0	1	1	4	2	0	0	0	0	0
1	1	3	0	1	1	1	1	1	2	0	1	1	2	2	0	0	0	0	0
1	3	3	1	1	2	2	2	2	2	1	2	2	2	1	0	0	1	0	1
1	4	3	0	1	1	1	1	1	2	0	1	1	2	1	0	0	0	1	1
1	2	3	3	2	1	2	2	2	2	1	1	2	2	1	0	0	0	1	0
1	4	3	3	2	1	2	2	2	2	1	2	2	1	1	0	0	0	0	1
1	2	3	0	1	1	1	1	1	2	0	1	1	2	1	0	0	0	0	0
1	3	3	0	1	1	3	2	1	1	1	2	2	4	1	0	1	0	0	1
1	2	3	0	1	1	1	1	1	2	0	1	1	2	2	0	0	1	0	1
1	3	3	2	3	1	2	1	1	2	0	1	1	2	4	0	0	0	0	0
1	3	3	0	3	1	2	2	2	1	1	2	2	1	2	0	0	0	1	0
1	1	3	0	2	1	2	1	1	2	0	1	1	2	2	0	0	0	1	0
1	2	3	0	3	1	3	2	2	2	1	2	2	3	5	0	0	0	0	0
1	2	3	0	3	1	2	2	2	1	0	1	1	4	2	0	0	0	0	0
1	1	3	2	2	1	1	1	1	1	1	1	2	3	1	0	0	0	0	0
1	2	3	1	1	1	3	1	1	1	0	1	1	2	1	0	0	0	0	0
1	2	3	0	3	1	1	1	1	2	0	1	1	3	1	0	0	0	0	0
1	3	3	3	2	1	2	1	1	2	1	1	2	2	1	0	0	0	0	1
1	2	3	3	3	1	2	1	1	1	0	1	1	2	1	0	0	0	0	1
1	1	3	1	3	2	1	1	1	1	0	1	1	2	1	0	0	1	0	0
1	2	2	2	1	1	2	1	1	2	0	1	1	3	1	0	0	0	0	0
1	4	3	2	3	1	2	1	1	2	0	1	1	1	1	0	0	0	0	0
1	2	3	2	3	1	2	1	1	2	0	1	1	2	1	0	0	1	0	0
1	2	3	3	2	1	1	1	1	1	0	1	1	3	1	0	0	1	1	0
1	2	3	3	2	1	2	3	1	1	1	1	2	3	1	0	0	0	0	0
1	3	3	3	2	1	2	2	2	2	1	1	2	3	1	0	0	0	0	0
1	3	3	2	1	1	3	3	1	1	1	1	2	3	1	0	0	1	1	1
1	2	3	2	3	1	1	1	1	2	0	1	1	3	3	0	0	1	0	1
1	3	3	1	2	1	2	2	1	2	1	1	2	2	4	0	0	0	1	0
1	4	3	1	1	1	1	2	2	1	1	1	2	3	1	0	0	1	0	0
1	1	1	3	1	1	3	1	1	2	0	1	1	3	1	0	0	0	0	0
1	4	2	3	2	1	2	1	1	2	0	1	1	3	1	0	0	0	0	0
1	2	3	3	2	1	2	1	1	1	0	1	1	3	1	0	0	0	0	0
1	4	3	3	1	1	2	1	1	2	1	1	2	3	1	0	0	0	1	1
1	2	3	1	2	1	1	1	1	2	0	1	1	3	2	0	0	0	0	0
1	3	3	3	2	1	2	1	1	1	0	1	1	3	1	0	0	0	0	0
1	3	3	2	1	1	1	1	3	2	1	2	2	3	2	0	0	0	0	0
1	1	3	3	1	1	2	1	1	2	0	1	1	3	1	0	0	0	0	0
1	3	3	3	2	1	2	1	1	2	0	1	1	3	1	0	0	0	0	0
1	2	3	1	2	1	1	1	1	2	1	1	1	3	1	0	0	0	0	0
1	4	3	1	2	1	2	1	1	2	1	1	1	3	1	0	0	0	0	0
1	2	3	2	1	1	1	2	2	1	1	2	2	2	2	0	1	1	0	0
1	3	3	2	3	1	2	1	1	2	0	1	1	3	1	0	0	0	0	0
1	1	3	3	3	1	1	1	1	1	0	1	1	3	1	0	0	0	0	0
1	4	3	2	3	1	1	2	2	2	1	1	2	2	1	0	0	0	0	0
1	1	2	1	2	1	1	1	2	2	0	1	1	1	1	1	0	0	0	0
1	1	3	3	2	2	1	1	3	1	0	1	1	2	2	1	0	0	1	0
1	2	1	3	3	1	3	1	1	1	0	1	1	2	1	0	0	0	0	0
1	2	3	3	3	1	3	1	1	1	0	1	1	2	1	1	0	0	0	0
1	2	3	2	3	1	2	1	1	1	0	1	1	2	3	1	1	0	0	0
1	2	1	3	3	1	3	1	1	2	0	1	1	3	1	0	0	0	0	0
1	1	3	2	3	1	2	1	1	1	0	1	1	3	1	0	0	0	0	0
1	2	2	1	3	1	2	1	3	2	0	1	1	2	2	0	0	0	0	0
1	2	1	3	3	3	2	1	1	2	0	1	1	2	1	0	1	0	0	0
1	2	3	3	3	1	3	1	1	2	0	1	1	2	3	0	0	0	0	0
1	2	3	1	1	1	2	1	2	1	1	2	2	3	1	1	0	0	0	0
1	3	1	3	3	1	2	1	1	2	0	1	1	1	1	0	0	0	1	1
1	2	3	0	1	1	1	1	3	2	0	1	1	2	1	1	0	0	0	0
1	1	3	3	3	1	2	1	1	1	1	1	1	2	1	0	0	0	0	0
1	4	1	3	3	1	3	2	2	2	1	1	2	1	1	0	0	0	0	0
1	2	3	3	3	1	3	1	2	2	1	2	2	2	1	0	0	0	0	0
1	2	3	3	3	1	3	1	1	1	0	1	1	2	1	0	0	0	0	0
1	1	3	1	2	1	2	1	1	1	0	1	1	3	2	0	0	0	0	0
1	1	2	3	1	2	1	1	1	1	0	1	1	2	1	0	0	0	0	0
1	2	3	3	2	1	2	1	1	1	0	1	1	2	5	0	0	0	1	0
1	2	2	3	2	1	2	1	1	1	0	1	1	2	2	1	0	0	0	0
1	2	3	3	2	1	1	3	1	1	1	1	2	2	1	0	0	0	1	0
1	1	2	3	2	1	2	1	2	1	0	1	1	1	1	0	0	0	0	0
1	1	3	3	3	1	2	1	2	2	0	1	1	1	1	0	0	0	0	0
1	1	2	1	2	1	1	1	1	1	0	1	1	1	1	0	0	0	0	0
1	2	3	3	3	1	2	1	1	1	1	1	2	1	1	1	0	0	0	0
1	3	3	3	3	1	2	3	1	2	1	1	2	3	1	0	0	0	0	1
1	1	2	1	3	3	1	1	1	1	0	1	1	1	3	0	0	0	0	0
1	2	3	3	2	1	3	1	1	1	0	1	1	3	1	1	1	0	0	0
1	2	1	3	3	1	3	1	2	1	1	2	1	2	1	0	0	0	0	0
1	2	1	3	3	1	3	1	1	2	0	1	1	2	1	0	0	0	0	0
1	2	3	3	3	1	3	1	1	2	0	1	1	1	1	0	0	0	1	0
1	2	1	3	3	1	3	1	2	2	1	1	2	1	1	0	0	0	0	0
1	1	2	3	3	1	2	1	1	2	0	1	1	1	4	0	0	0	0	0
1	2	3	0	3	1	2	2	2	2	1	2	1	3	1	1	0	0	1	0
1	2	2	3	3	1	2	1	1	1	0	1	1	2	1	0	1	0	0	0
1	2	2	3	3	1	2	1	1	1	0	1	1	2	4	0	0	0	0	0
1	1	3	2	2	1	1	1	1	1	0	1	1	2	1	0	0	0	0	0
1	2	2	3	3	1	3	1	2	2	1	2	2	4	1	0	0	0	0	0
1	2	3	3	3	1	2	1	1	2	0	1	1	2	1	0	0	0	0	0
1	3	2	3	2	1	2	2	2	1	1	2	2	1	4	0	0	0	0	1
1	2	3	3	2	1	1	3	1	1	1	1	1	2	1	0	0	0	0	0
1	2	3	3	3	1	3	2	2	2	1	1	1	2	1	0	0	0	0	0
1	2	3	3	2	1	3	1	1	2	0	1	1	2	2	0	0	0	0	0
1	2	3	3	3	1	2	1	1	2	0	1	1	2	5	0	0	0	1	1
1	2	3	3	3	1	3	1	1	1	0	1	1	2	2	1	0	1	0	0
1	2	1	3	3	1	3	1	2	2	1	1	2	3	3	0	0	0	0	1
1	4	3	3	2	1	1	3	1	1	1	1	2	3	1	1	0	0	1	1
1	2	3	3	2	1	1	1	1	2	0	1	1	3	1	0	0	0	1	0
1	1	3	1	3	1	2	1	1	1	0	1	1	2	1	0	0	0	0	0
1	2	1	3	3	1	3	1	1	2	0	1	1	2	3	1	0	0	1	0
1	2	3	1	3	1	1	1	1	2	0	1	1	3	1	0	0	0	0	1
1	2	1	3	3	1	2	1	2	2	0	1	1	3	1	0	0	0	0	0
1	2	3	3	2	1	1	1	1	1	0	1	1	1	1	0	0	0	0	0
1	2	3	1	3	1	2	1	2	2	0	1	1	2	4	1	0	0	0	0
1	3	3	3	3	1	3	3	2	2	1	1	2	2	1	0	0	0	0	0
1	1	2	1	3	2	2	1	1	1	0	1	1	1	1	0	0	1	0	0
1	3	1	3	2	3	1	2	1	2	1	1	2	3	2	0	0	1	0	0
1	2	3	2	3	1	2	2	1	2	1	2	2	1	1	0	0	0	0	0
1	2	1	3	3	1	3	1	1	1	1	1	1	3	1	1	0	0	0	0
1	4	3	3	3	3	2	3	1	2	1	1	2	2	1	0	0	0	0	1
1	2	2	3	3	1	2	1	1	1	0	1	1	2	4	0	0	0	0	0
1	2	3	1	3	1	3	1	1	1	0	1	1	3	1	0	0	0	0	0
1	2	3	3	2	1	2	1	1	1	1	1	1	2	1	0	0	0	0	1
1	2	2	1	1	1	1	2	2	2	1	1	2	1	1	0	0	0	0	0
1	2	3	0	1	1	1	1	1	1	0	1	1	2	1	0	0	0	0	1
1	1	3	3	2	1	1	1	2	2	0	1	1	1	5	0	0	0	0	0
1	1	3	3	1	3	1	1	3	1	0	1	1	3	1	0	0	0	1	0
1	1	2	3	2	1	1	1	1	2	0	1	1	1	2	0	0	0	0	0
1	2	3	2	3	1	2	1	1	1	0	1	1	2	1	0	0	0	0	0
1	2	2	3	3	1	2	1	2	1	1	2	2	2	1	1	0	0	0	1
1	2	3	1	3	1	3	1	3	2	1	1	2	1	2	0	0	0	0	0
1	1	3	1	2	1	1	1	1	2	0	1	1	3	1	0	0	0	0	0
1	1	2	3	2	3	1	1	1	1	0	1	1	2	1	1	0	0	0	0
1	2	3	2	2	1	1	1	1	2	0	1	1	3	2	0	0	0	0	0
1	4	3	1	2	1	1	2	2	1	1	2	2	1	1	0	0	0	0	1
1	2	3	1	3	1	3	1	1	1	0	1	1	2	1	0	0	0	0	0
1	4	3	0	3	1	2	1	1	2	1	1	1	2	5	0	0	0	0	0
1	2	3	2	1	3	1	1	3	2	0	1	1	1	2	0	0	0	0	0
1	3	1	3	3	1	3	1	1	2	0	1	1	2	1	0	0	0	0	0
1	2	3	3	1	1	1	2	2	1	1	2	2	2	2	0	0	1	1	0
1	3	1	3	3	1	3	1	1	2	0	1	1	1	1	0	0	0	1	0
1	2	3	1	3	1	1	1	1	2	0	1	1	2	1	1	0	0	0	0
1	1	1	3	3	1	2	1	1	1	0	1	1	2	1	1	0	0	0	0
1	2	3	3	3	1	2	1	1	1	0	1	1	4	5	0	0	0	0	0
1	2	3	3	2	1	1	1	1	2	0	1	1	1	1	0	0	0	1	0
1	3	3	3	2	2	1	2	2	2	1	2	1	2	1	0	0	1	1	0
1	1	3	2	3	3	1	1	2	1	0	1	1	4	4	0	0	0	0	0
1	1	3	1	2	1	1	1	1	1	0	1	1	2	1	0	0	0	0	0
1	1	1	2	3	1	3	1	1	1	0	1	1	1	2	0	0	0	0	0
1	2	3	3	3	1	3	1	1	1	1	1	1	2	2	1	0	0	0	0
1	2	1	3	3	1	3	1	1	1	0	1	1	3	1	0	0	0	0	0
1	2	1	2	3	1	3	1	2	1	1	2	2	1	3	0	0	0	0	0
1	2	3	3	1	1	2	1	1	1	1	1	1	1	2	0	0	0	0	0
1	2	3	2	3	1	2	2	2	2	1	2	2	2	2	1	1	0	0	0
1	2	3	3	3	1	3	1	3	2	1	1	1	3	1	0	1	0	0	1
1	2	1	2	3	1	3	1	1	1	0	1	1	2	3	0	0	0	0	0
1	2	2	3	2	3	1	3	2	2	1	2	2	2	2	0	0	0	0	0
1	2	1	3	3	1	2	2	2	2	1	2	1	1	1	0	0	0	0	0
1	1	3	1	2	3	1	1	2	2	1	2	1	2	1	1	1	0	0	1
1	2	3	3	1	3	1	3	2	2	1	2	2	3	1	1	0	0	0	0
1	1	3	1	3	3	1	1	3	2	1	1	1	2	1	0	0	0	0	1
1	2	3	0	3	2	3	1	1	2	0	1	1	2	1	0	0	0	0	0
1	2	2	2	3	1	3	1	1	1	1	1	2	2	5	0	0	1	0	0
1	4	3	3	1	1	2	2	1	2	1	1	2	2	1	0	0	0	0	0
1	2	3	3	2	1	1	1	1	2	0	1	1	2	2	1	1	0	0	0
1	2	3	3	1	1	1	1	3	2	0	1	1	1	1	0	0	0	0	0
1	2	2	2	2	1	1	1	2	2	0	1	1	2	4	0	0	0	0	0
1	2	3	3	2	1	1	1	1	2	1	1	2	2	1	0	0	0	1	1
1	2	2	3	2	1	2	2	2	1	1	1	2	3	2	1	0	0	0	0
1	2	3	2	3	1	2	1	1	2	0	1	1	2	1	1	1	0	1	1
1	2	2	2	3	1	3	1	2	1	1	1	2	2	5	0	0	0	0	0
1	2	1	3	3	1	2	1	3	2	0	1	1	2	5	0	0	0	0	0
1	1	1	3	2	3	2	1	2	1	1	2	2	3	3	0	0	0	0	0
1	1	2	1	3	1	3	1	1	1	0	1	1	1	4	0	0	1	0	0
1	3	1	3	3	1	1	1	1	2	0	1	1	1	5	0	0	0	0	0
1	3	3	0	3	1	2	2	2	2	1	1	2	2	1	1	0	0	0	0
1	2	2	1	3	1	1	1	2	2	1	1	2	1	3	1	0	0	0	0
1	2	3	3	2	1	1	1	1	1	0	1	1	3	1	0	0	0	0	1
1	2	3	0	3	1	1	2	1	2	1	1	1	2	3	0	0	0	0	0
1	2	1	1	3	1	2	1	3	2	1	1	2	2	2	0	0	0	0	0
1	2	3	1	3	1	1	1	1	1	0	1	1	3	1	1	1	1	1	1
1	1	2	1	1	1	1	1	2	1	0	1	1	2	1	1	1	0	1	1
1	2	1	3	3	1	3	1	1	2	0	1	1	2	1	0	0	0	0	0
1	2	3	1	3	2	3	1	1	2	0	1	1	2	2	0	0	0	0	1
1	2	3	1	3	1	2	1	1	1	0	1	1	1	1	0	0	0	0	0
1	2	2	2	3	1	2	1	2	2	1	2	2	1	1	0	0	0	0	0
1	2	3	1	2	1	1	1	1	1	0	1	1	2	2	0	0	0	1	0
1	2	3	2	3	1	2	1	2	2	1	1	2	1	2	0	0	0	0	0
1	1	3	1	3	1	2	1	1	2	0	1	1	1	1	0	0	0	0	0
1	1	2	1	3	1	2	1	1	1	0	1	1	4	1	0	0	0	0	0
1	1	2	1	2	2	3	1	1	1	0	1	1	1	1	0	0	0	0	0
1	2	2	3	2	1	2	1	1	2	1	1	1	2	2	0	0	0	0	0
1	3	1	3	3	1	3	2	2	1	1	2	2	3	2	1	0	0	1	0
1	1	3	1	3	1	2	1	1	2	0	1	1	2	1	0	0	0	0	0
1	1	2	2	3	1	1	1	1	1	1	1	2	2	2	1	0	0	0	0
1	1	2	1	1	1	1	1	1	1	0	1	1	2	2	0	0	0	0	0
1	3	3	3	3	2	3	3	1	1	1	1	1	2	1	1	0	1	1	1
1	3	1	3	3	1	3	1	1	2	1	2	1	1	2	0	0	0	0	0
1	2	1	3	1	1	2	3	1	2	1	1	2	3	1	1	1	0	0	1
1	2	1	3	3	1	3	1	1	1	1	1	2	2	1	0	0	0	0	0
1	2	1	3	2	1	3	1	3	1	1	1	2	1	3	0	0	0	0	0
1	1	3	0	1	1	1	1	2	1	0	1	1	3	1	0	0	1	0	0
1	2	3	3	3	1	2	2	2	1	1	1	2	3	1	0	0	0	0	0
1	1	3	3	3	3	1	1	1	1	0	1	1	1	2	0	0	0	0	0
1	2	1	3	3	1	2	1	1	1	0	1	1	1	1	1	0	1	1	0
1	2	3	1	3	1	1	1	1	1	0	1	1	4	3	0	0	0	0	0
1	2	3	2	3	1	2	1	1	2	1	1	2	3	4	1	1	1	0	0
1	1	2	2	3	1	1	1	2	2	0	1	1	2	3	0	0	0	0	0
1	2	3	1	1	1	1	1	1	1	0	1	1	3	2	0	1	1	0	1
1	2	2	3	2	1	2	1	3	2	1	1	2	1	3	0	0	0	0	0
1	2	3	1	3	1	2	1	1	2	0	1	1	2	1	0	0	0	0	1
1	1	3	2	3	1	1	1	1	1	1	1	1	2	1	0	0	0	1	0
1	2	3	3	3	1	3	1	1	1	1	1	1	2	1	0	0	0	0	0
1	2	3	2	3	1	2	2	2	1	1	2	2	1	2	1	1	0	0	0
1	1	3	2	2	1	3	1	1	1	0	1	1	2	1	0	0	1	0	0
1	3	3	3	2	1	1	1	1	2	1	1	1	4	1	1	0	1	0	0
1	2	2	3	3	1	3	2	2	2	1	2	2	2	1	0	0	0	0	0
1	2	1	3	3	1	3	1	1	2	0	1	1	2	1	0	0	0	0	0
1	3	3	3	3	1	3	1	1	2	0	1	1	2	1	0	0	0	0	0
1	3	1	3	3	1	2	3	2	2	1	1	2	4	1	0	0	0	0	0
1	2	3	3	2	1	2	1	2	1	1	1	2	2	2	0	0	0	0	0
1	1	3	2	3	1	1	1	1	1	0	1	1	2	4	0	0	0	1	0
1	2	3	2	2	1	1	1	3	2	1	2	1	1	1	0	0	0	0	0
1	1	3	1	3	1	3	1	1	1	0	1	1	3	1	0	0	0	0	1
1	2	2	3	2	1	1	1	1	2	0	1	1	2	1	0	0	0	0	0
1	3	3	1	2	1	2	2	1	1	0	1	1	1	1	1	0	0	0	0
1	2	3	1	3	1	3	1	1	2	0	1	1	2	1	1	0	0	0	0
1	1	3	2	2	1	1	1	2	2	1	1	1	3	2	0	0	0	1	0
1	2	3	3	3	1	2	1	1	2	0	1	1	2	2	0	0	0	1	0
1	2	3	3	2	1	2	1	1	2	0	1	1	3	1	1	0	0	1	1
1	3	1	3	3	1	2	1	2	1	1	1	2	3	2	0	0	0	0	0
1	3	3	1	1	3	1	3	1	2	1	1	2	2	1	1	1	0	0	0
1	2	1	3	3	1	3	1	2	2	1	2	2	1	1	1	0	0	0	0
1	2	1	3	3	1	3	1	1	2	0	1	1	2	3	0	0	0	0	0
1	2	3	2	1	1	1	3	1	2	1	1	1	4	2	1	0	0	1	0
1	1	3	1	3	3	1	1	2	1	0	1	1	1	4	0	0	0	0	0
1	2	3	2	3	1	2	1	1	2	0	1	1	3	1	0	0	0	0	0
1	2	3	1	3	1	3	1	1	2	0	1	1	3	1	0	0	0	0	0
1	3	3	3	1	1	2	2	2	1	1	2	2	3	1	0	0	0	1	0
1	3	1	3	1	3	1	1	1	2	1	1	2	4	2	1	0	0	0	0
1	2	2	3	3	1	1	1	1	2	0	1	1	2	1	1	0	1	1	0
1	3	2	3	2	1	2	3	2	2	1	1	2	2	5	0	0	1	0	0
1	2	1	3	3	1	3	1	1	2	0	1	1	3	2	0	0	0	0	0
1	3	2	2	1	1	1	2	2	2	1	1	2	3	1	0	0	0	0	1
1	2	1	3	2	2	2	1	1	2	1	1	2	2	1	0	0	0	0	0
1	2	3	1	2	1	1	1	2	1	1	1	1	3	1	0	0	1	1	1
1	1	3	3	3	1	1	1	1	1	1	1	1	2	2	1	0	0	0	0
1	2	3	3	3	1	3	1	2	1	1	1	1	2	3	1	1	0	0	0
1	2	3	3	2	1	1	1	2	2	0	1	1	2	1	1	0	0	0	0
1	1	3	3	3	1	3	1	1	2	0	1	1	1	1	0	0	0	0	0
1	1	2	2	2	1	1	1	1	1	0	1	1	2	1	0	0	1	0	0
1	2	1	3	3	1	2	1	1	1	1	1	1	1	1	0	0	0	1	0
1	3	3	3	2	1	2	3	1	2	1	1	1	2	1	0	0	0	1	0
1	3	2	3	1	1	1	1	1	2	1	1	2	3	1	0	0	0	0	0
1	2	3	3	3	1	2	1	1	2	0	1	1	4	4	0	0	1	1	0
1	2	3	2	3	1	1	1	1	1	0	1	1	2	2	0	0	0	1	1
1	2	3	2	1	1	1	1	2	2	0	1	1	2	2	1	1	1	0	0
1	2	3	3	3	1	1	1	1	2	0	1	1	2	2	0	0	0	0	0
1	4	1	1	2	1	2	2	2	2	1	2	2	2	5	0	0	0	0	0
1	2	3	0	3	1	1	1	1	1	1	1	1	2	1	0	0	0	0	1
1	1	3	3	2	1	1	1	1	2	0	1	1	1	2	1	0	1	0	0
1	1	2	0	2	3	1	1	1	1	0	1	1	3	2	0	0	1	0	0
1	1	3	1	2	3	1	1	1	1	0	1	1	2	1	0	0	1	0	0
1	2	3	3	2	1	2	2	1	2	0	1	1	2	3	0	0	0	0	0
1	3	3	3	1	2	1	1	2	1	1	1	1	3	1	0	0	0	1	0
1	2	3	1	1	1	1	1	1	2	0	1	1	3	1	0	0	1	0	0
1	3	3	3	1	1	1	2	2	1	1	2	2	1	1	0	0	0	0	0
1	3	1	3	3	1	3	1	2	2	1	2	2	3	1	1	1	0	0	0
1	1	2	3	3	3	2	1	1	1	0	1	1	1	4	1	1	0	0	0
1	3	3	3	3	1	1	1	1	2	1	1	2	1	1	0	0	0	0	0
1	3	3	1	1	2	1	2	3	2	1	1	1	3	1	0	0	0	0	0
1	1	2	1	2	1	1	1	2	2	1	1	2	1	1	0	0	0	0	0
1	2	3	3	3	1	2	1	3	2	0	1	1	1	5	0	0	0	0	0
1	1	3	3	2	1	1	1	2	1	0	1	1	4	4	0	0	0	0	0
1	1	2	3	1	1	2	1	1	1	0	1	1	1	1	0	0	0	0	0
1	1	1	3	3	2	1	1	1	1	0	1	1	4	1	0	0	0	0	0
1	4	3	3	2	3	1	3	1	2	1	1	2	2	2	0	0	0	1	1
1	3	1	3	3	1	3	1	1	2	0	1	1	2	1	0	0	0	0	0
1	2	3	3	2	1	2	1	2	1	0	1	1	2	5	0	0	0	0	0
1	2	3	3	2	1	2	3	1	2	1	1	1	2	1	1	1	0	1	0
1	2	3	3	2	1	1	2	2	2	1	2	2	3	1	1	0	1	0	0
1	2	3	3	3	1	2	1	2	2	1	1	2	2	1	0	0	0	1	0
1	2	3	3	2	1	1	1	1	2	1	1	2	2	4	0	0	0	0	0
1	2	3	2	3	1	1	1	1	2	0	1	1	4	1	1	1	0	0	0
1	2	3	3	3	1	3	1	2	2	0	1	1	2	2	0	0	0	1	0
1	2	3	3	2	1	1	1	1	1	1	2	1	2	2	0	0	0	0	0
1	1	3	1	2	1	3	1	1	1	0	1	1	3	2	1	0	0	0	0
2	2	3	3	2	1	2	1	2	2	1	1	2	2	4	0	0	1	1	1
2	1	2	3	2	1	2	1	1	2	0	1	1	1	4	0	0	1	0	0
2	1	1	3	3	3	1	1	1	1	1	1	1	2	3	0	0	0	0	0
2	2	2	3	3	1	3	1	1	2	0	1	1	1	3	0	0	0	0	0
2	2	2	3	3	1	3	1	1	1	0	1	1	2	4	0	0	0	0	0
2	4	3	3	1	1	2	2	1	2	1	1	2	3	4	0	0	0	0	0
2	2	3	2	2	1	3	1	1	2	0	1	1	1	4	1	0	0	0	0
2	4	3	3	2	1	3	2	2	1	1	2	2	2	4	0	0	1	1	0
2	1	2	1	2	1	2	1	1	2	0	1	1	2	4	0	0	0	0	0
2	3	3	3	2	1	3	2	3	2	1	1	1	2	3	0	0	0	0	0
2	2	3	1	3	1	3	3	2	2	1	1	1	1	4	0	0	0	0	1
2	2	3	3	2	1	2	1	1	2	0	1	1	2	2	0	0	1	0	0
2	3	2	3	3	1	3	2	2	2	1	1	2	2	2	0	0	1	1	1
2	1	3	3	2	1	2	1	1	1	0	1	1	1	4	0	0	0	0	0
2	3	3	3	2	1	2	1	1	2	0	1	1	3	4	0	0	1	0	0
2	2	3	3	3	1	3	2	1	2	1	1	2	1	2	0	0	0	0	0
2	3	3	3	1	1	2	2	2	2	1	1	2	4	5	0	0	0	0	0
2	1	3	1	3	3	1	1	1	2	0	1	1	4	5	0	0	0	0	0
2	2	3	3	2	1	3	1	1	2	0	1	1	1	4	0	0	0	0	0
2	3	1	3	3	1	2	1	2	2	1	1	2	3	1	0	0	0	0	0
2	2	3	3	2	1	2	1	1	1	1	2	1	2	4	0	0	0	0	0
2	2	3	3	3	1	2	2	1	2	1	1	1	2	3	0	0	0	0	0
2	2	2	3	2	1	2	1	1	2	1	1	1	1	3	0	0	0	0	0
2	2	3	2	2	1	3	1	1	2	0	1	1	2	4	0	0	0	0	0
2	3	2	3	1	1	2	1	1	1	0	1	1	2	4	0	0	0	0	1
2	3	3	3	1	1	2	2	2	2	1	1	2	2	4	0	0	0	0	0
2	2	2	3	2	1	2	1	3	1	0	1	1	3	3	0	0	0	0	0
2	2	2	3	2	1	2	2	1	2	1	2	1	2	3	0	0	0	0	0
2	2	3	3	3	1	3	1	1	2	1	2	2	1	2	0	0	0	0	1
2	2	3	3	2	1	3	3	1	2	1	1	2	1	4	0	0	0	1	0
2	2	3	3	3	1	2	1	2	2	1	1	2	2	4	0	0	1	0	0
2	2	1	1	2	1	2	1	1	2	0	1	1	2	3	0	0	0	1	1
2	3	3	1	2	1	1	3	1	2	1	1	2	2	1	1	0	0	0	0
2	3	2	3	3	1	2	1	1	2	1	1	2	4	5	0	0	0	0	0
2	3	3	3	2	3	1	1	2	1	0	1	1	4	5	0	0	0	1	0
2	3	1	3	3	1	3	3	1	1	1	2	2	4	5	0	0	0	0	1
2	3	3	3	1	1	1	2	1	2	1	1	1	2	2	1	0	0	0	0
2	2	1	3	3	1	3	1	1	2	1	1	2	4	5	0	0	0	0	0
2	3	1	3	3	1	3	1	1	2	1	1	1	4	5	0	0	0	0	0
2	3	3	3	2	1	2	1	1	2	0	1	1	2	2	0	0	0	0	0
2	1	3	1	2	1	2	1	3	1	1	1	2	2	4	0	0	0	0	0
2	3	3	3	2	1	3	2	1	2	0	1	1	2	3	0	0	0	0	1
2	3	3	1	2	1	2	2	2	2	1	1	2	2	4	0	0	0	0	0
2	2	2	3	2	1	3	1	1	2	0	1	1	1	4	0	0	0	1	1
2	3	3	2	2	1	2	1	1	2	0	1	1	2	4	0	0	0	0	0
2	3	3	3	3	2	3	1	1	2	1	1	2	3	3	0	0	1	1	0
2	3	3	1	2	1	1	2	2	2	0	1	1	3	4	1	0	0	0	0
2	2	2	3	2	1	2	2	1	2	1	1	2	1	2	1	0	1	0	1
2	2	3	1	2	1	2	1	2	2	1	1	2	2	3	0	0	1	0	0
2	2	3	3	2	1	2	1	2	1	1	2	2	2	4	0	0	1	1	1
2	3	3	1	1	1	1	1	1	2	1	1	2	3	3	0	0	1	1	1
2	3	3	3	1	1	2	2	2	2	1	1	2	4	5	1	0	0	1	0
2	2	3	3	2	1	2	1	1	2	0	1	1	4	5	0	1	0	0	0
2	2	3	3	1	3	1	1	3	2	1	1	2	2	4	0	0	0	0	0
2	2	3	3	1	1	1	2	1	2	1	1	2	2	2	0	0	1	0	0
2	2	3	3	1	2	2	1	1	2	0	1	1	1	1	0	0	0	0	0
2	3	3	3	2	1	2	1	3	2	1	1	1	2	4	0	0	0	0	0
2	4	3	3	1	1	2	2	2	2	1	1	2	2	2	0	0	0	0	0
2	2	1	2	1	1	1	1	2	2	1	2	2	3	3	0	0	1	0	1
2	2	3	2	2	1	2	1	2	2	0	1	1	3	4	0	0	0	0	0
2	2	3	2	1	2	1	1	2	1	1	1	2	2	4	0	0	0	0	1
2	2	3	1	3	1	2	1	1	1	1	1	2	4	5	0	0	0	0	1
2	2	3	3	2	1	1	1	1	1	0	1	1	1	4	0	0	0	1	0
2	2	3	1	1	3	2	1	1	1	0	1	1	2	3	0	0	0	1	1
2	2	2	2	2	1	2	1	3	1	1	2	2	1	2	0	0	1	0	0
2	2	3	3	1	1	1	3	1	1	1	1	2	4	5	0	0	0	0	0
2	2	3	3	2	1	1	1	2	2	0	1	1	1	4	0	0	0	0	0
2	2	1	2	2	1	2	1	2	2	1	1	2	1	4	0	0	1	1	1
2	1	3	3	2	1	2	1	2	2	1	1	1	4	5	0	0	1	0	0
2	3	3	1	1	3	2	2	1	2	1	1	1	2	1	0	0	0	0	1
2	2	3	3	3	1	3	1	1	1	0	1	1	4	5	0	0	0	0	0
2	1	3	3	2	1	1	1	2	1	1	2	2	3	4	0	0	0	0	0
2	1	3	1	2	1	2	1	3	1	1	1	2	1	4	0	0	0	0	0
2	3	2	3	1	1	3	2	1	2	0	1	1	2	2	0	0	1	1	0
2	2	3	1	2	1	2	1	1	2	1	1	2	2	4	0	0	0	0	0
2	2	3	1	2	1	2	1	1	1	1	1	2	1	4	0	0	0	1	0
2	2	3	3	1	1	3	2	3	1	1	1	2	4	5	0	0	1	0	0
2	1	3	2	3	1	2	1	1	2	0	1	1	1	2	0	0	0	1	0
2	2	3	3	2	1	2	1	2	2	1	2	1	2	4	0	0	0	0	0
2	3	3	3	1	1	2	2	2	2	1	2	2	3	3	1	0	1	1	0
2	1	3	1	2	1	2	1	1	2	0	1	1	2	4	0	0	0	0	0
2	2	3	3	3	1	3	1	1	1	0	1	1	1	4	0	0	0	1	0
2	1	3	3	1	2	2	1	3	1	1	1	2	3	5	0	0	0	0	0
2	1	1	2	1	1	2	1	1	1	0	1	1	1	2	0	1	0	1	1
2	1	3	1	2	2	2	1	1	2	0	1	1	3	4	0	0	0	0	0
2	2	3	3	2	1	2	1	1	2	0	1	1	2	4	0	0	1	1	0
2	3	3	3	1	1	2	2	3	2	1	1	2	4	5	0	0	0	0	0
2	2	3	1	3	1	3	1	1	2	1	1	1	2	4	0	0	0	0	0
2	2	1	3	2	1	2	2	1	2	1	2	2	3	4	0	0	0	0	1
2	2	3	2	2	1	2	3	1	2	1	1	2	2	4	0	0	1	0	0
2	1	2	3	1	1	1	1	2	1	0	1	1	1	3	0	0	0	0	0
2	2	3	3	3	1	1	1	1	1	1	1	1	1	4	0	0	0	0	0
2	3	1	3	1	2	2	1	2	2	1	1	2	1	5	0	0	0	0	0
2	2	2	2	1	1	2	1	1	2	0	1	1	2	4	0	0	1	1	0
2	4	3	2	1	1	2	2	1	2	1	1	2	2	4	0	0	1	0	0
2	2	1	2	2	1	3	1	1	1	0	1	1	3	2	0	0	1	0	1
2	2	2	3	3	1	3	1	3	2	1	1	1	2	4	0	0	0	0	0
2	1	3	2	2	1	3	1	1	1	0	1	1	2	2	0	0	0	1	0
2	3	3	1	3	1	3	1	1	2	0	1	1	2	3	0	1	0	0	1
2	2	3	3	2	2	3	1	2	2	1	2	1	2	4	0	0	0	0	0
2	2	3	2	2	1	3	1	3	2	1	1	2	3	4	0	0	0	0	0
2	2	1	3	3	1	3	1	1	2	0	1	1	3	3	0	0	0	0	0
2	1	2	2	3	1	2	1	1	1	0	1	1	1	4	0	0	0	1	0
2	1	2	3	2	1	1	1	3	1	1	1	2	2	2	0	1	0	0	0
2	4	3	1	2	3	1	3	1	2	1	1	2	4	5	0	0	0	0	1
2	1	1	2	2	1	1	1	1	1	0	1	1	2	3	0	0	0	0	0
2	4	3	1	3	3	3	2	1	2	1	1	1	3	4	0	0	0	1	0
2	4	3	1	1	1	2	2	1	2	0	1	1	3	4	0	0	0	1	1
2	2	3	3	3	1	2	1	1	2	0	1	1	2	4	0	0	0	0	0
2	4	3	2	1	1	2	1	1	2	0	1	1	1	2	0	0	0	0	0
2	1	3	3	1	2	1	1	2	1	1	1	2	2	2	0	0	0	0	0
2	3	3	2	2	1	2	1	1	2	0	1	1	1	3	0	0	0	0	1
2	4	2	3	2	3	2	2	1	2	1	1	2	1	2	0	0	0	0	1
2	2	1	2	3	1	3	1	1	1	0	1	1	2	3	1	0	0	0	0
2	4	3	3	1	1	2	2	2	2	1	2	2	4	5	0	0	0	0	0
2	3	3	3	1	1	2	1	1	2	1	1	2	3	4	0	0	1	0	0
2	2	3	2	3	1	2	1	1	2	0	1	1	3	2	0	0	0	0	0
2	2	1	3	1	1	2	1	1	1	0	1	1	3	4	0	0	1	0	0
2	2	2	2	1	1	2	1	3	2	1	1	2	2	3	1	1	1	1	0
2	2	3	3	1	1	2	1	3	2	0	1	1	2	4	0	0	0	0	0
2	3	1	3	2	1	2	2	2	2	1	2	2	2	4	0	0	1	0	0
2	2	3	3	1	1	2	1	2	2	1	1	2	1	4	0	0	0	0	0
2	2	3	2	2	1	2	1	1	2	1	1	2	2	3	0	0	0	0	0
2	3	1	3	1	1	2	2	2	2	1	1	2	1	4	0	0	0	0	0
2	1	3	3	1	3	1	1	1	1	0	1	1	3	4	0	0	0	1	0
2	1	3	3	2	1	2	1	1	1	0	1	1	1	4	0	0	0	0	0
2	1	2	1	1	3	1	1	2	1	1	2	2	1	2	0	0	0	0	0
2	1	3	2	3	2	2	1	2	2	0	1	1	1	4	0	0	0	0	0
2	1	1	1	3	1	2	1	1	2	0	1	1	4	5	0	0	0	1	0
2	2	3	1	3	1	1	1	1	2	0	1	1	2	4	1	0	0	1	1
2	3	1	3	3	1	3	1	1	2	0	1	1	2	4	0	0	0	0	0
2	2	2	3	1	1	1	2	2	2	1	2	2	2	2	0	0	0	0	0
2	3	1	3	3	1	2	2	2	2	1	1	2	1	2	0	0	0	1	0
2	2	3	1	3	3	1	1	1	2	1	1	2	4	5	0	0	0	0	0
2	2	3	0	3	1	1	2	1	2	1	1	1	2	4	0	0	0	0	0
2	2	3	2	1	1	2	1	1	1	0	1	1	3	2	0	0	1	1	0
2	2	1	2	1	3	1	1	1	2	0	1	1	4	5	0	0	1	0	0
2	2	3	3	2	1	1	1	3	2	0	1	1	2	4	0	0	0	0	0
2	2	3	2	1	1	2	1	2	2	0	1	1	1	1	0	0	1	0	0
2	3	3	3	2	1	2	3	3	2	1	1	1	2	1	1	0	0	1	0
2	3	2	3	1	1	2	1	3	1	1	1	2	4	5	0	0	1	1	1
2	2	3	3	1	1	1	1	3	2	0	1	1	4	5	0	0	1	1	0
2	4	3	3	1	1	2	1	1	2	0	1	1	3	4	0	0	0	1	1
2	3	3	3	1	3	2	2	2	2	0	1	1	4	5	0	0	0	1	0
2	3	3	3	1	1	2	1	1	2	0	1	1	3	4	0	0	0	0	0
2	2	2	1	2	1	2	2	2	2	1	1	2	2	3	0	0	1	1	0
2	4	2	3	2	1	3	1	1	2	0	1	1	4	5	0	0	0	0	0
2	2	3	3	2	1	2	1	1	2	0	1	1	2	2	0	1	0	0	0
2	3	3	1	2	1	3	1	1	2	0	1	1	2	4	0	0	0	0	0
2	2	3	2	2	1	2	1	1	2	0	1	1	2	4	0	0	0	0	0
2	4	3	3	2	1	1	3	3	2	1	2	2	4	5	0	0	1	0	1
2	4	3	3	2	1	2	1	1	2	0	1	1	1	3	0	0	1	1	1
2	2	3	3	2	1	3	1	1	1	0	1	1	2	4	0	0	0	0	0
2	3	3	1	1	2	2	2	1	2	1	1	2	3	3	0	0	1	0	0
2	1	3	1	1	1	1	1	3	2	0	1	1	2	2	0	0	1	0	0
2	2	2	3	3	1	2	1	1	2	1	1	1	4	5	0	0	0	0	0
2	3	3	3	1	1	2	2	2	1	1	2	2	3	4	1	0	1	0	1
2	3	2	3	2	1	2	2	1	2	1	1	2	3	4	0	0	0	0	0
2	3	3	3	1	1	2	2	1	2	1	2	1	4	5	0	0	0	1	0
2	2	3	3	1	1	1	1	1	2	1	2	1	2	4	0	0	0	0	0
2	2	3	3	1	1	2	1	1	2	0	1	1	4	5	0	0	0	0	0
2	2	3	3	3	1	2	1	1	2	1	2	1	2	3	0	0	0	0	0
2	3	3	3	1	1	1	1	1	2	0	1	1	2	4	0	0	0	0	0
2	3	3	3	2	1	2	1	1	2	0	1	1	2	3	0	0	1	1	0
2	2	1	0	2	1	2	1	1	1	0	1	1	2	4	1	0	1	1	0
2	2	3	2	2	1	1	1	1	2	0	1	1	3	3	1	0	0	0	0
2	2	3	1	2	1	2	1	1	2	1	1	2	3	4	0	0	1	1	1
2	1	3	0	3	2	1	1	1	1	0	1	1	2	4	0	0	1	0	0
2	1	3	2	2	1	3	1	1	1	0	1	1	3	3	1	1	1	1	0
2	2	2	3	3	1	2	1	2	2	0	1	1	4	5	0	0	0	0	1
2	3	1	3	3	1	3	2	1	2	1	1	1	3	4	1	0	1	0	0
2	2	3	0	2	1	2	1	2	1	1	1	2	2	2	0	0	0	0	1
2	2	3	2	3	1	2	1	1	2	0	1	1	2	3	0	0	0	0	0
2	3	3	3	2	1	2	1	2	1	1	1	2	2	3	0	0	1	0	1
2	3	3	3	1	1	1	1	1	2	1	1	2	2	3	1	0	0	0	0
2	2	3	3	3	1	2	1	1	2	0	1	1	2	4	0	0	0	0	0
2	4	3	0	3	1	3	2	1	1	1	2	1	4	5	0	0	1	1	1
2	3	2	0	1	2	2	3	2	1	1	1	2	3	1	0	0	1	1	1
2	2	2	0	2	1	2	1	1	2	0	1	1	2	4	0	0	0	0	0
2	2	3	0	1	2	1	1	1	2	0	1	1	1	3	0	0	0	0	0
2	2	1	3	3	1	3	1	2	2	0	1	1	4	5	0	0	0	0	0
2	3	3	0	2	1	3	2	2	1	1	1	1	3	1	0	0	0	0	0
2	2	2	3	3	1	1	1	2	2	1	1	1	4	5	0	0	0	0	0
2	2	2	0	3	1	2	2	1	2	1	1	1	1	3	0	0	0	0	0
2	3	3	0	2	1	3	2	1	2	1	1	2	2	2	1	0	1	1	0
2	2	3	3	3	1	3	1	1	1	0	1	1	2	4	0	0	1	0	0
2	2	2	1	2	1	2	1	1	1	1	1	2	1	2	0	0	0	0	0
2	3	1	3	1	1	2	2	2	2	1	2	2	1	4	0	0	0	0	0
2	2	3	3	1	2	2	2	1	2	1	2	2	2	2	0	0	1	0	0
2	2	1	3	2	1	2	2	2	1	1	2	2	4	5	0	0	0	0	0
2	2	2	2	3	1	3	1	1	1	1	1	2	1	4	0	0	0	0	0
2	2	3	0	2	1	2	1	1	2	1	1	2	1	3	0	0	0	0	0
2	1	1	1	3	1	1	1	3	2	0	1	1	4	5	1	1	0	0	0
2	3	3	1	1	1	1	3	1	2	1	1	2	1	3	0	0	0	1	0
2	2	3	3	2	1	2	1	2	1	1	1	2	1	4	0	0	0	0	0
2	2	3	3	3	1	3	3	1	2	1	2	1	2	4	0	0	0	0	0
2	3	3	0	3	1	2	2	1	2	1	1	1	2	3	0	0	0	1	1
2	2	3	1	1	1	2	1	1	1	1	1	1	2	3	0	0	0	0	0
2	3	1	3	2	2	2	2	1	1	1	1	2	2	1	0	0	0	0	0
2	1	3	3	2	2	2	1	3	1	0	1	1	4	5	0	0	0	0	0
2	3	3	0	1	3	1	1	3	2	1	1	2	2	3	0	0	0	0	0
2	2	3	0	3	1	2	1	1	1	0	1	1	4	5	0	0	0	0	0
2	3	2	1	1	1	1	1	3	2	0	1	1	2	1	0	0	0	0	0
2	2	3	2	2	1	1	1	1	2	0	1	1	4	5	0	0	1	0	0
2	3	1	3	3	1	3	1	2	2	0	1	1	4	5	0	0	1	1	0
2	3	3	1	3	3	1	1	2	1	1	1	2	2	4	0	0	0	0	1
2	2	3	0	1	2	1	2	2	2	1	1	2	3	2	0	0	1	1	1
2	2	1	1	1	1	1	1	1	2	0	1	1	3	2	0	0	1	0	0
2	3	3	0	2	2	1	1	1	2	0	1	1	4	5	0	0	0	0	0
2	3	1	0	3	1	2	2	1	2	1	1	1	2	2	0	0	1	1	1
2	1	2	1	2	1	1	1	1	1	0	1	1	1	4	0	0	1	0	0
2	3	3	3	2	1	2	2	1	2	1	1	2	3	3	0	0	0	0	0
2	2	3	0	2	3	1	1	3	2	1	2	2	4	5	0	0	1	1	0
2	2	3	3	2	2	1	2	1	1	1	1	2	1	4	1	0	0	0	0
2	3	3	3	1	1	2	2	1	1	1	1	2	2	2	0	1	1	1	1
2	2	3	0	1	3	2	1	1	2	0	1	1	4	5	0	0	1	0	1
2	2	3	3	2	1	2	1	1	2	0	1	1	2	2	0	0	0	0	0
2	4	3	2	3	2	2	3	2	2	1	1	1	2	3	0	0	0	0	0
2	3	3	2	1	1	2	1	3	1	1	1	1	4	5	0	0	1	1	0
2	3	3	3	3	1	2	2	1	1	0	1	1	4	5	0	0	0	0	0
2	2	1	3	3	1	1	1	1	2	0	1	1	2	3	1	1	1	0	0
2	1	3	2	3	1	2	1	2	2	1	2	1	2	4	0	0	1	0	0
2	2	3	2	3	1	2	1	1	1	0	1	1	2	2	1	0	0	0	0
2	4	2	3	3	1	3	2	2	2	1	1	2	2	4	0	0	0	0	1
2	3	2	3	2	1	2	2	2	1	1	1	2	3	2	0	0	0	0	0
2	2	3	3	3	1	2	1	1	2	0	1	1	4	5	0	0	0	0	0
2	1	1	3	2	3	1	1	1	1	1	1	2	1	1	1	1	0	0	0
2	2	2	3	3	3	3	1	1	2	0	1	1	3	3	1	1	0	0	1
2	2	1	3	3	1	3	1	1	1	1	2	1	2	4	0	0	0	0	0
2	2	2	3	1	1	1	1	1	2	0	1	1	2	4	1	0	0	0	0
2	2	3	3	3	1	2	2	2	2	1	2	2	1	2	0	0	0	0	1
2	1	2	3	3	3	1	1	1	1	0	1	1	4	5	0	0	0	0	0
2	2	3	3	3	1	3	1	1	2	1	1	1	2	4	1	1	0	0	0
2	1	2	2	2	1	2	1	2	1	1	1	2	2	3	0	0	1	0	0
2	2	3	3	3	2	3	2	2	1	1	2	2	4	5	0	0	0	1	1
2	2	3	1	2	1	2	1	1	2	0	1	1	4	5	0	0	0	0	0
2	2	3	3	3	1	2	1	2	1	1	1	1	4	5	0	0	0	0	0
2	1	2	1	2	1	1	1	3	1	0	1	1	2	3	0	0	0	0	0
2	2	3	3	1	1	1	3	1	2	0	1	1	2	4	0	0	0	0	0
2	2	2	3	2	1	2	1	1	2	1	2	1	4	5	0	0	0	0	0
2	2	1	1	2	1	1	3	1	2	1	1	2	3	1	0	0	0	1	0
2	2	1	3	3	1	3	1	1	1	0	1	1	2	3	0	0	0	0	1
2	1	2	0	2	2	2	1	1	1	0	1	1	3	4	0	0	0	0	0
2	2	3	2	3	1	2	1	3	2	1	2	2	2	2	0	0	0	0	0
2	3	1	3	3	1	3	1	1	2	1	1	1	1	3	0	0	0	0	0
2	2	1	3	3	1	3	3	1	2	1	1	1	2	2	0	0	0	0	0
2	1	3	2	3	1	2	1	2	1	0	1	1	2	3	1	0	0	0	0
2	2	2	3	3	1	2	1	1	2	1	1	2	4	5	0	0	0	0	0
2	1	3	3	3	1	3	1	2	2	0	1	1	2	3	0	0	0	0	0
2	2	3	3	3	1	2	2	2	1	1	2	1	3	4	1	1	0	0	1
2	2	3	1	3	1	2	1	1	2	0	1	1	2	3	0	0	0	0	0
2	2	1	3	2	2	3	1	1	1	1	1	2	2	2	1	1	0	0	1
2	1	2	2	3	1	2	1	2	1	1	1	1	4	5	0	0	0	0	0
2	1	2	1	2	3	1	1	1	1	0	1	1	2	3	1	0	0	0	0
2	2	1	3	3	1	3	1	1	2	0	1	1	1	3	0	0	0	0	0
2	3	3	3	2	1	2	1	1	2	0	1	1	2	2	0	1	0	0	0
2	1	1	3	3	1	2	1	1	1	0	1	1	1	1	1	1	0	0	0
2	1	2	3	2	3	1	1	3	1	0	1	1	2	3	0	0	0	0	0
2	2	3	3	3	1	3	1	1	1	0	1	1	1	2	1	0	0	0	0
2	1	3	2	3	1	1	1	1	1	0	1	1	1	4	0	0	0	0	0
2	2	3	3	3	1	3	1	1	2	0	1	1	1	3	0	0	0	0	0
2	2	3	3	3	1	2	1	1	2	0	1	1	1	1	0	0	0	0	0
2	1	3	1	3	1	2	1	1	1	0	1	1	2	2	0	0	0	0	0
2	1	3	1	3	1	2	1	1	2	0	1	1	2	2	1	0	0	0	0
2	2	2	3	3	2	1	1	1	2	0	1	1	2	4	0	0	0	0	0
2	2	2	2	3	1	3	1	2	2	1	1	1	2	3	0	0	0	0	0
2	2	2	2	3	1	2	1	2	2	1	1	2	1	4	0	0	0	0	0
2	2	3	3	2	1	1	1	1	2	1	1	2	2	5	0	0	0	0	0
2	3	3	3	2	1	2	2	2	1	1	2	2	4	5	1	0	0	0	0
2	1	3	1	3	1	3	1	2	2	0	1	1	1	4	1	0	0	0	0
2	2	3	1	1	1	1	1	3	1	1	1	2	4	5	0	0	0	0	0
2	2	3	3	3	1	3	1	1	2	0	1	1	1	4	0	0	0	0	0
2	3	3	3	1	1	2	1	3	2	1	1	2	1	4	0	0	0	0	1
2	2	3	3	3	1	3	1	2	2	0	1	1	4	5	0	0	0	0	0
2	1	2	2	1	1	1	1	3	1	0	1	1	1	4	0	0	0	0	0
2	2	3	3	3	1	2	1	3	2	0	1	1	2	4	0	0	0	0	0
2	2	1	0	1	2	2	1	1	2	0	1	1	2	2	0	0	0	0	0
2	1	3	1	2	3	1	1	3	2	0	1	1	3	3	0	0	0	0	0
2	2	3	2	1	1	1	1	1	1	1	1	2	4	5	0	0	1	0	0
2	2	2	3	3	1	3	2	2	2	1	1	1	2	2	0	0	0	0	0
2	2	3	3	3	1	2	1	1	2	0	1	1	1	3	0	0	0	0	0
2	2	3	2	3	1	3	1	2	2	0	1	1	4	5	0	0	0	0	0
2	2	1	1	3	1	2	1	1	2	0	1	1	2	4	0	0	0	0	0
2	2	2	2	3	1	3	1	1	2	0	1	1	3	4	0	0	0	0	0
2	1	3	2	3	1	1	1	1	1	0	1	1	4	5	0	1	0	0	0
2	1	2	3	1	1	2	1	1	2	0	1	1	2	4	1	0	0	0	0
2	2	1	2	3	1	3	1	1	2	0	1	1	1	4	0	0	0	0	0
2	3	3	3	2	1	2	2	2	2	1	2	2	2	3	1	1	1	0	0
2	3	1	3	3	1	2	1	2	2	1	1	1	3	3	1	0	0	0	0
2	3	1	3	3	1	3	1	1	1	0	1	1	3	2	1	0	0	1	0
2	2	3	3	2	1	2	2	1	1	1	1	1	1	3	1	0	0	0	0
2	2	3	2	2	1	2	1	1	2	1	1	1	3	3	0	0	0	0	0
2	1	2	1	3	1	2	1	1	2	0	1	1	2	4	0	0	0	1	0
2	1	3	1	1	1	2	1	1	1	0	1	1	2	3	0	0	0	0	0
2	3	3	3	2	1	2	2	2	2	1	1	2	2	4	0	0	0	0	0
2	2	1	3	3	1	3	1	1	1	0	1	1	3	4	0	0	0	0	0
2	3	3	3	2	1	2	2	2	2	1	2	2	1	2	1	1	0	0	0
2	2	1	3	3	1	3	1	1	2	0	1	1	4	5	0	0	0	0	0
2	3	3	3	2	2	2	2	1	2	1	1	2	3	3	0	0	0	0	0
2	2	3	3	2	1	1	1	3	2	0	1	1	2	4	0	0	0	0	0
2	2	2	3	2	1	2	2	1	2	1	1	2	2	4	0	0	0	0	0
2	1	2	3	2	3	1	1	1	1	0	1	1	1	1	0	0	0	0	0
2	2	1	3	3	1	3	1	2	2	1	1	1	1	4	0	0	1	0	0
2	3	1	3	3	3	3	1	1	2	0	1	1	3	3	0	0	0	0	0
2	2	1	3	3	1	2	2	1	2	1	1	2	2	2	0	0	0	1	0
2	2	1	3	3	1	3	1	1	2	0	1	1	1	2	0	0	0	0	0
2	3	2	0	2	1	3	2	1	2	1	2	2	2	2	0	0	0	0	0
2	2	1	2	3	1	3	1	3	2	1	1	2	2	2	0	0	0	0	0
2	1	1	3	3	3	1	1	1	1	0	1	1	2	4	0	0	0	1	0
2	2	3	3	1	1	1	1	3	2	1	1	2	1	3	0	0	0	0	0
2	2	3	1	3	1	2	1	1	1	1	1	1	2	4	1	0	0	0	1
2	4	3	3	1	3	1	2	1	2	1	1	2	2	2	0	0	0	1	0
2	2	1	2	3	1	2	1	1	2	0	1	1	1	4	0	0	0	0	0
2	2	3	1	3	1	2	1	1	1	0	1	1	3	4	0	0	0	0	0
2	3	2	3	2	1	2	2	2	2	1	1	1	2	4	0	0	1	0	0
2	2	1	3	3	1	3	3	1	1	1	1	1	1	4	0	0	0	0	0
2	2	3	3	3	1	2	1	1	2	0	1	1	1	4	0	0	0	0	0
2	2	3	3	1	1	3	1	1	1	0	1	1	2	2	1	0	0	0	0
2	2	1	3	3	1	2	1	1	1	0	1	1	2	4	0	0	0	0	1
2	2	3	3	3	1	3	1	1	2	0	1	1	2	2	1	0	0	0	0
2	1	1	3	3	1	3	1	2	2	1	2	1	3	3	0	1	0	0	0
2	2	3	3	3	1	3	1	1	2	1	1	2	4	5	0	0	0	0	0
2	1	2	3	3	1	2	1	1	1	0	1	1	2	3	0	0	0	1	0
2	3	1	3	2	1	2	2	3	2	1	2	1	1	1	0	0	0	0	0
2	2	3	3	2	1	1	1	1	2	0	1	1	2	2	1	0	0	0	0
2	3	3	3	3	1	3	2	1	1	1	1	1	1	4	0	0	0	0	0
2	4	3	0	3	2	1	2	1	1	0	1	1	4	5	0	0	0	0	0
2	1	2	3	2	3	1	1	1	1	0	1	1	4	5	0	0	0	0	0
2	2	1	2	3	1	3	1	1	2	0	1	1	3	3	0	0	0	0	0
2	2	3	3	3	1	2	1	3	2	1	1	1	2	4	1	0	0	0	0
2	2	2	1	1	3	3	2	2	2	1	1	2	4	5	0	1	0	0	0
2	1	3	3	3	1	2	1	1	1	0	1	1	1	4	0	0	0	0	0
2	3	3	1	2	2	2	1	1	2	1	1	2	2	2	0	1	0	0	0
2	2	2	3	3	1	3	1	1	2	0	1	1	3	2	1	0	1	1	0
2	2	3	3	3	2	3	1	1	1	1	1	2	2	4	0	0	0	0	0
2	1	1	2	3	1	1	1	1	1	0	1	1	2	3	0	0	1	1	0
2	2	3	3	3	1	3	1	1	1	0	1	1	3	4	1	0	0	0	0
2	4	3	1	1	1	2	1	1	1	0	1	1	1	1	0	0	0	0	0
2	1	3	1	3	1	1	1	1	1	0	1	1	3	2	0	0	0	0	0
2	1	3	2	3	1	2	2	1	2	0	1	1	2	4	0	0	0	0	0
2	1	2	3	1	1	1	1	1	2	1	1	2	2	2	1	0	0	0	0
2	1	3	3	3	1	2	1	1	2	0	1	1	1	4	0	0	0	0	0
2	2	2	3	2	1	2	1	1	1	0	1	1	2	4	0	0	0	0	0
2	2	3	3	3	1	2	1	1	2	0	1	1	3	4	1	0	0	0	0
2	1	3	3	3	1	2	2	1	1	0	1	1	1	1	1	0	0	0	0
2	2	1	2	3	1	3	1	1	2	0	1	1	2	3	0	0	0	0	0
2	4	3	3	3	1	3	2	2	2	1	1	2	3	3	0	0	0	0	0
2	4	1	3	3	2	1	2	1	2	1	1	1	4	5	0	0	0	0	1
2	3	3	3	3	2	3	1	1	2	1	1	1	1	2	0	0	0	0	0
2	1	3	1	3	1	2	1	1	1	0	1	1	2	4	0	0	0	0	0
2	2	1	3	3	1	2	1	1	1	0	1	1	3	4	0	1	0	0	0
2	2	3	3	3	1	3	1	2	2	0	1	1	4	5	1	1	0	0	0
2	1	3	2	3	1	2	1	1	2	0	1	1	2	4	1	0	1	0	0
2	3	3	2	3	1	2	2	1	1	1	1	1	2	1	0	0	0	0	0
2	2	2	2	3	1	3	1	1	2	0	1	1	2	4	0	0	0	0	0
2	2	1	3	3	1	3	1	3	2	1	1	1	2	4	0	0	0	1	0
2	4	3	3	2	2	1	3	3	2	1	1	2	2	3	0	0	0	0	0
2	3	1	3	3	1	3	1	1	2	1	1	1	1	3	0	0	0	0	0
2	2	3	1	3	1	3	1	3	1	1	2	2	1	4	0	0	0	0	0
2	3	3	3	3	1	3	1	1	1	1	1	2	2	2	0	0	0	0	0
2	1	3	1	1	1	1	1	1	1	0	1	1	1	3	0	0	0	0	0
2	2	3	3	3	1	3	1	1	1	1	1	2	1	3	0	0	0	0	0
2	2	3	3	2	1	2	2	2	2	1	1	2	2	3	0	0	0	0	1
2	1	2	3	2	1	1	1	1	1	0	1	1	2	4	1	0	0	0	0
2	1	1	3	2	3	1	1	1	1	0	1	1	3	3	1	0	0	0	0
2	2	1	3	3	1	3	1	1	2	0	1	1	2	4	0	0	0	0	0
2	2	3	1	2	1	1	1	2	2	1	2	2	2	3	0	0	1	0	0
2	1	1	3	3	3	1	1	1	2	0	1	1	2	1	0	0	0	0	0
2	2	3	3	3	1	3	2	2	2	1	2	2	4	5	0	0	0	0	0
2	2	3	3	2	1	1	3	1	1	0	1	1	2	4	0	0	0	1	0
2	3	1	3	3	1	3	1	1	2	0	1	1	2	2	0	0	0	0	0
2	2	3	3	2	1	2	1	2	1	1	1	2	1	3	1	0	0	0	0
2	3	3	3	3	1	2	3	2	1	1	1	2	2	4	0	1	0	1	0
2	2	1	3	3	1	1	1	1	2	0	1	1	1	4	0	0	0	0	1
2	3	3	3	3	1	3	1	1	1	0	1	1	1	1	0	0	0	0	0
2	2	3	3	2	1	2	2	2	1	1	2	2	3	2	0	0	0	0	0
2	3	1	3	3	1	3	2	2	1	1	1	2	4	5	0	0	0	0	0
2	3	3	3	3	1	2	2	1	2	1	1	2	2	4	0	0	0	0	0
2	2	2	1	3	1	3	1	2	2	1	1	2	2	4	0	0	0	0	0
2	4	3	1	2	2	1	3	2	2	1	1	2	1	4	0	1	1	1	0
2	2	2	3	3	1	3	1	1	2	0	1	1	1	3	0	0	0	0	0
2	2	2	3	3	1	2	1	3	1	0	1	1	3	2	1	0	0	0	0
2	3	2	3	1	3	1	1	1	2	0	1	1	2	2	1	0	0	0	1
2	2	2	3	1	1	3	1	1	2	1	1	1	3	4	0	0	0	0	1
2	2	3	3	1	1	2	1	1	1	0	1	1	1	4	0	0	0	1	0
2	1	3	0	3	3	1	1	1	1	0	1	1	1	4	0	0	0	0	0
2	1	3	3	3	1	2	1	1	1	0	1	1	1	4	0	0	0	0	0
2	1	3	2	2	1	2	1	1	1	0	1	1	2	4	1	0	0	0	0
2	1	3	0	2	1	1	1	1	2	0	1	1	4	5	0	0	0	0	0
2	1	3	3	2	1	2	1	1	1	1	2	1	1	4	0	0	0	0	0
2	1	2	1	3	3	1	1	1	2	0	1	1	2	2	1	0	0	0	0
2	2	1	3	3	1	3	1	1	2	0	1	1	2	3	0	0	0	0	0
2	3	2	3	2	1	1	3	1	2	1	1	2	1	1	0	0	0	0	0
2	3	3	3	3	2	2	3	1	2	1	1	2	2	1	0	0	0	0	0
2	2	3	3	2	1	3	1	1	1	0	1	1	2	3	0	0	0	0	0
2	3	3	0	1	1	1	3	1	1	0	1	1	2	3	0	0	0	0	0
2	1	3	2	2	1	2	1	1	1	1	1	2	3	4	0	0	0	0	0
2	3	3	0	2	1	3	2	2	1	1	1	1	3	3	1	0	0	0	0
2	2	2	2	3	1	3	1	3	1	0	1	1	2	2	0	0	0	0	1
2	1	3	1	3	1	2	1	1	1	0	1	1	1	4	0	0	0	0	0
2	2	1	3	3	1	3	1	1	2	0	1	1	2	4	1	1	0	0	0
2	4	2	3	2	1	1	2	1	2	1	1	1	2	3	1	1	0	1	0
2	3	3	3	3	1	2	2	1	2	0	1	1	1	2	0	0	1	1	0
2	1	2	1	3	3	1	1	1	1	0	1	1	2	3	0	0	1	0	0
2	4	3	3	3	1	3	3	1	2	0	1	1	4	5	0	0	0	0	1
2	2	3	2	3	1	2	1	1	2	0	1	1	1	1	0	0	0	0	0
2	2	3	3	3	1	3	1	2	2	1	1	1	4	5	0	0	0	0	0
2	2	3	3	2	1	2	3	1	2	1	1	2	1	3	0	0	0	0	0
2	2	3	1	3	1	2	1	1	2	1	1	1	3	3	0	0	0	0	0
2	2	3	1	2	1	2	1	2	2	0	1	1	1	3	1	0	0	0	0
2	3	2	2	1	2	2	2	1	2	1	1	2	2	3	0	0	0	0	1
2	2	2	3	3	1	3	1	1	1	0	1	1	1	4	0	0	0	0	0
2	2	3	1	2	1	2	1	1	1	0	1	1	1	4	0	1	0	0	0
2	3	3	2	2	3	1	1	1	2	0	1	1	1	1	0	0	0	0	0
2	2	3	3	3	1	2	1	1	2	1	1	2	2	4	0	0	0	1	0
2	2	2	3	2	2	2	1	1	2	0	1	1	4	5	1	0	0	0	0
2	2	3	3	3	1	3	1	1	1	0	1	1	1	4	1	1	0	1	0
2	3	3	3	3	1	3	1	1	2	0	1	1	4	5	0	1	0	1	0
2	2	3	3	3	1	2	1	1	1	0	1	1	4	5	0	0	0	0	0
2	2	1	3	3	1	2	1	1	1	0	1	1	2	4	0	0	0	0	0
2	2	3	2	1	1	1	2	1	2	1	1	2	4	5	0	0	0	0	0
2	4	3	3	1	1	2	2	1	2	0	1	1	2	2	0	0	0	0	0
2	2	1	3	3	1	3	1	2	2	1	1	1	3	3	0	0	0	0	0
2	4	3	2	2	2	1	3	1	2	1	1	2	4	5	0	0	0	0	0
2	2	3	1	3	1	3	1	2	2	0	1	1	4	5	0	0	0	0	0
2	1	1	2	3	1	2	2	1	1	0	1	1	1	1	0	0	0	0	0
2	3	2	3	2	3	2	2	2	1	1	2	2	3	2	0	0	0	0	0
2	1	2	1	3	3	1	1	2	2	0	1	1	2	4	1	1	1	1	0
2	3	3	3	2	1	2	3	2	1	1	1	2	1	4	0	0	0	1	0
2	4	3	3	3	1	2	2	1	2	1	2	2	2	3	0	0	0	1	0
2	4	3	3	2	1	1	3	1	2	0	1	1	2	2	0	0	0	0	0
2	3	3	1	2	3	1	3	1	1	0	1	1	2	2	1	0	1	0	1
2	2	3	2	3	1	3	1	1	2	0	1	1	2	3	0	0	0	0	0
2	1	1	3	3	3	1	1	1	1	0	1	1	1	4	0	0	0	0	0
2	2	3	3	3	1	3	1	1	1	1	1	1	3	2	0	0	0	1	0
2	1	1	1	3	1	2	1	2	2	0	1	1	2	2	0	0	0	0	0
2	2	1	3	2	1	1	2	2	1	1	1	1	3	2	1	0	0	0	0
2	2	2	2	3	1	2	1	1	2	0	1	1	1	4	0	0	0	0	0
2	2	1	3	3	1	3	1	2	2	0	1	1	2	2	1	0	0	0	0
2	2	3	3	2	1	2	1	1	2	0	1	1	3	4	0	1	0	0	0
2	3	1	3	3	1	3	1	2	2	1	1	1	4	5	0	0	0	0	0
2	2	3	3	3	1	3	1	3	2	1	2	2	2	4	0	0	0	0	0
2	2	3	3	3	1	3	1	1	1	0	1	1	2	3	0	0	1	1	0
2	3	3	3	1	1	2	1	1	1	0	1	1	2	2	1	1	0	0	0
2	2	3	3	3	1	2	3	1	2	0	1	1	4	5	0	0	0	0	0
2	3	1	3	3	1	3	1	1	2	0	1	1	2	1	1	0	0	0	0
2	3	3	3	1	1	2	2	1	2	1	1	1	2	3	1	1	0	0	0
2	2	1	3	3	1	3	1	1	2	0	1	1	4	5	0	0	0	0	0
2	2	3	3	1	3	1	2	1	2	1	1	2	2	2	0	0	0	0	0
2	2	3	2	3	1	3	1	1	1	0	1	1	2	3	0	0	0	0	0
2	2	3	3	3	1	3	1	1	2	1	1	2	2	3	0	0	0	0	0
2	2	2	3	1	1	2	2	1	1	1	2	1	4	5	1	1	0	0	0
2	1	3	1	3	1	1	1	1	2	1	1	2	4	5	0	0	1	0	1
2	1	2	3	2	1	2	1	1	2	0	1	1	2	3	0	0	0	0	0
2	2	1	3	3	1	3	1	1	1	0	1	1	2	3	0	0	0	0	0
2	2	3	3	3	1	2	1	1	2	1	1	1	2	2	1	0	0	0	1
2	1	3	1	2	1	2	1	1	2	0	1	1	4	5	0	0	0	0	0
3	2	2	3	1	1	1	1	1	1	0	1	1	3	4	0	0	0	0	0
3	2	3	1	2	1	3	1	1	2	0	1	1	2	4	0	0	0	0	0
3	2	3	3	1	1	2	1	1	1	0	1	1	2	4	1	1	0	0	1
3	3	3	3	2	3	2	1	3	2	0	1	1	3	4	1	0	0	0	0
3	3	2	1	2	1	2	1	1	2	0	1	1	3	1	0	0	0	0	0
3	2	3	0	2	1	1	1	1	2	0	1	1	4	5	0	0	1	1	1
3	2	3	3	2	1	2	1	1	2	0	1	1	2	4	0	0	0	0	0
3	3	3	3	2	1	1	1	1	2	1	1	2	2	4	0	0	0	0	0
3	2	3	1	2	3	2	3	1	1	1	1	2	1	4	0	0	0	1	0
3	3	3	3	1	1	1	3	1	2	1	1	2	2	4	0	0	0	1	1
3	4	3	3	2	1	2	3	1	2	0	1	1	4	5	0	0	0	0	0
3	4	3	3	1	1	2	1	1	2	0	1	1	4	5	0	0	0	1	1
3	3	3	3	2	1	2	1	1	1	0	1	1	1	4	0	0	0	0	0
3	2	3	3	2	1	2	1	1	1	0	1	1	4	5	1	0	0	0	0
3	2	3	1	2	1	3	1	1	2	0	1	1	4	5	0	0	0	0	0
3	2	3	3	3	1	3	1	1	1	1	2	2	4	5	0	0	0	0	1
3	3	1	3	1	1	1	2	1	2	0	1	1	2	4	0	0	1	1	1
3	4	3	3	2	1	3	2	1	2	1	1	2	4	5	0	0	0	0	0
3	2	3	3	1	1	2	1	1	1	0	1	1	1	4	0	0	1	0	0
3	2	1	1	1	2	1	1	1	2	0	1	1	2	3	0	0	0	1	0
3	2	3	3	3	1	3	1	1	1	1	1	1	2	4	0	0	0	0	0
3	3	2	3	3	2	3	1	2	1	0	1	1	4	5	0	0	0	1	0
3	2	2	3	1	1	1	1	1	2	0	1	1	2	3	0	0	1	1	0
3	4	1	3	3	1	3	1	1	2	1	1	1	1	2	1	0	0	0	0
3	1	3	2	2	1	2	1	1	2	0	1	1	2	4	0	0	0	0	0
3	3	2	2	3	1	2	2	1	2	1	1	1	4	5	0	0	0	0	0
3	2	3	1	3	1	3	1	2	2	0	1	1	2	4	0	0	0	0	0
3	3	2	3	1	1	3	2	2	2	1	2	2	4	5	0	0	0	0	0
3	3	3	2	2	1	2	1	1	2	0	1	1	4	5	0	0	0	1	1
3	3	3	1	2	1	3	1	1	2	0	1	1	2	2	0	0	0	0	0
3	3	1	1	1	1	2	1	1	2	1	1	2	2	4	1	1	1	0	0
3	3	2	3	3	1	2	1	1	2	0	1	1	1	4	0	0	0	0	0
3	2	3	3	1	2	2	1	1	1	0	1	1	2	3	1	0	1	0	0
3	2	3	3	1	1	2	1	1	2	0	1	1	2	4	1	0	0	0	0
3	3	2	3	3	1	3	1	1	2	0	1	1	4	5	0	0	0	0	0
3	2	1	3	3	1	3	1	3	1	1	1	2	4	5	0	0	0	0	0
3	4	3	3	2	2	2	1	1	2	0	1	1	3	4	1	1	0	0	1
3	3	3	3	1	2	2	1	1	1	1	1	1	1	2	0	0	0	0	0
3	2	3	2	3	1	2	1	3	2	0	1	1	4	5	0	0	0	0	0
3	2	3	0	1	3	1	1	2	1	1	1	2	2	4	0	0	0	0	0
3	1	3	1	2	1	2	1	1	1	0	1	1	4	5	0	0	0	1	0
3	1	3	1	2	1	2	1	1	1	0	1	1	4	5	0	0	0	0	0
3	1	3	2	1	1	3	1	3	1	1	2	1	4	5	0	0	0	0	0
3	1	3	3	1	1	3	1	3	2	1	2	1	4	5	0	0	0	0	0
3	1	3	2	1	1	3	1	3	1	1	2	1	4	5	0	0	0	0	1
3	1	3	2	2	1	2	1	1	1	0	1	1	4	5	0	0	0	0	0
3	1	3	2	3	1	2	1	3	1	0	1	1	4	5	0	0	0	0	0
3	2	3	3	2	1	3	2	1	2	1	1	2	2	2	0	0	0	0	1
3	2	3	3	2	1	2	1	1	2	1	1	2	4	5	0	0	0	0	0
3	3	1	3	2	1	2	1	1	2	0	1	1	3	4	0	0	0	0	0
3	2	2	3	3	1	3	1	1	2	0	1	1	2	4	0	0	0	0	0
3	4	3	2	2	1	1	1	1	2	0	1	1	2	3	1	0	0	1	0
3	2	3	3	1	1	2	1	3	1	0	1	1	2	4	0	0	0	0	0
3	2	3	1	2	1	2	1	2	1	1	1	2	2	2	0	0	1	0	0
3	2	3	0	2	1	3	1	2	2	1	2	2	4	5	0	0	0	0	0
3	3	3	1	3	1	3	1	1	2	0	1	1	4	5	0	0	0	0	0
3	3	3	3	1	3	1	1	1	1	1	1	2	2	4	0	0	0	0	1
3	4	2	0	1	3	2	2	2	2	1	1	2	4	5	0	0	0	1	0
3	4	3	1	2	1	2	1	1	2	0	1	1	2	4	0	0	1	0	0
3	4	2	3	1	1	3	3	1	2	1	1	2	1	4	0	0	0	1	1
3	2	3	3	1	2	1	3	3	1	1	1	1	2	4	0	0	0	0	1
3	4	1	3	2	2	3	3	1	2	1	1	2	3	4	0	0	0	1	0
3	2	3	1	1	1	2	1	1	2	0	1	1	1	4	0	0	1	0	1
3	3	1	0	1	2	2	1	3	2	0	1	1	4	5	0	0	0	0	0
3	2	1	1	1	1	3	1	1	1	1	1	1	2	4	0	0	1	1	1
3	4	3	2	1	3	2	1	2	2	1	2	1	2	1	0	0	1	1	0
3	2	2	3	1	1	1	1	1	2	0	1	1	3	2	1	1	1	0	1
3	2	1	3	1	1	2	1	1	1	1	1	1	2	2	0	0	1	1	1
3	2	2	2	1	3	1	1	1	1	1	1	1	3	3	1	1	1	1	1
3	2	3	1	3	3	1	1	1	2	0	1	1	3	3	1	0	1	0	0
3	3	1	0	1	2	2	2	1	2	1	1	2	3	2	0	0	1	0	0
3	1	3	2	1	3	3	1	1	1	1	1	1	4	5	0	0	0	0	0
3	3	3	3	1	2	1	2	3	2	1	1	1	4	5	0	0	1	1	0
3	2	3	0	1	1	1	2	2	2	1	2	2	4	5	0	1	1	1	1
3	2	3	1	1	1	1	1	1	2	0	1	1	4	5	0	0	1	1	1
3	3	3	1	2	1	2	2	2	2	1	2	2	4	5	1	0	0	0	0
3	4	1	1	1	1	1	2	2	2	0	1	1	1	3	0	0	1	0	0
3	3	3	3	2	1	2	1	1	2	0	1	1	1	4	0	0	0	0	1
3	4	3	3	2	1	2	3	1	2	0	1	1	3	3	0	0	0	1	1
3	2	3	1	1	1	2	1	1	2	0	1	1	4	5	0	0	1	1	1
3	3	3	3	2	1	2	1	1	2	0	1	1	4	5	0	0	0	0	0
3	4	3	3	1	1	2	2	2	1	1	1	2	2	2	1	1	0	1	0
3	3	3	1	3	1	2	1	1	1	1	1	1	4	5	0	0	0	0	0
3	3	3	3	2	1	3	1	2	2	0	1	1	2	4	0	0	1	1	1
3	3	1	3	1	2	1	2	3	2	0	1	1	4	5	0	0	0	1	1
3	3	3	3	2	1	3	2	3	2	1	1	1	2	4	0	0	0	1	0
3	3	3	3	2	1	3	2	1	2	1	1	2	1	4	0	0	0	1	1
3	3	1	3	1	3	1	1	2	2	1	1	2	4	5	0	0	1	1	0
3	2	2	3	1	1	1	1	2	1	1	1	2	2	4	0	0	0	0	0
3	1	3	3	1	3	1	1	1	1	1	1	2	1	4	0	0	0	0	0
3	3	3	2	2	1	2	1	1	2	0	1	1	1	4	0	0	1	0	0
3	3	3	3	1	1	2	3	2	1	1	1	2	1	1	1	0	0	0	0
3	2	1	3	2	3	2	1	3	2	1	1	2	4	5	0	0	1	0	0
3	4	3	3	2	1	3	1	1	2	0	1	1	4	5	0	0	0	0	0
3	4	3	3	1	2	3	3	2	1	0	1	1	1	1	0	1	0	1	0
3	2	3	1	2	1	2	1	2	2	1	1	1	2	4	0	0	0	1	0
3	4	3	2	2	1	2	1	1	2	0	1	1	1	4	0	0	0	0	0
3	3	3	2	1	1	2	2	1	2	0	1	1	1	4	0	0	0	0	0
3	2	3	3	2	1	2	3	3	1	1	1	2	4	5	0	0	0	0	0
3	2	3	3	3	1	3	1	2	2	0	1	1	2	3	0	0	0	0	0
3	2	3	1	2	1	2	1	1	2	0	1	1	4	5	0	0	0	0	1
3	2	3	3	2	1	2	1	1	1	0	1	1	4	5	0	0	1	0	0
3	3	3	2	2	1	2	1	1	2	0	1	1	1	4	0	0	0	0	0
3	2	3	2	2	3	1	2	1	1	1	1	2	1	4	1	0	0	1	1
3	3	1	3	3	1	3	1	3	2	1	1	2	2	3	0	0	0	0	1
3	3	2	3	1	1	1	3	1	1	1	1	2	1	2	0	0	0	1	0
3	2	3	2	3	1	3	1	3	2	1	1	1	3	4	1	0	0	0	0
3	3	3	2	2	1	2	3	1	2	1	1	2	4	5	0	0	0	0	0
3	2	3	3	3	3	3	1	1	2	0	1	1	2	4	0	0	1	0	0
3	2	3	3	2	1	2	2	2	2	1	2	1	4	5	0	0	0	0	0
3	2	3	1	3	1	1	1	1	1	0	1	1	1	1	0	0	0	1	0
3	3	3	2	2	1	2	1	1	2	1	1	2	2	3	0	0	0	0	0
3	2	3	1	3	2	1	1	1	1	0	1	1	4	5	0	0	0	0	0
3	4	2	0	2	1	2	2	1	2	0	1	1	1	4	0	0	0	0	0
3	3	3	1	3	1	1	1	3	2	0	1	1	2	4	0	0	1	0	0
3	3	2	0	3	1	2	2	1	2	1	2	2	4	5	0	0	0	0	0
3	1	3	0	3	1	2	1	1	1	1	1	2	3	2	0	0	0	0	0
3	3	3	0	2	3	1	1	1	2	0	1	1	4	5	0	0	0	0	0
3	4	3	0	2	1	2	3	2	2	1	1	2	2	4	0	0	0	1	0
3	2	3	0	2	1	3	3	2	2	1	2	2	2	4	0	0	0	1	0
3	2	3	0	2	1	2	1	1	2	0	1	1	1	2	0	0	0	0	0
3	2	1	3	3	1	3	1	1	2	0	1	1	2	4	0	0	1	0	0
3	1	3	3	1	3	2	1	1	1	0	1	1	1	4	0	0	0	0	0
3	3	2	3	2	1	3	3	1	1	1	1	2	3	4	0	0	0	0	0
3	3	3	3	2	1	3	2	1	1	1	1	1	2	2	0	0	0	0	0
3	4	1	3	2	1	2	2	2	2	1	1	2	2	4	0	0	0	0	0
3	2	3	3	2	1	2	1	1	1	1	1	2	4	5	0	0	0	1	0
3	2	3	3	2	1	2	1	3	2	1	2	1	1	2	0	0	0	0	0
3	3	3	3	1	1	1	2	2	2	1	1	1	2	4	0	0	0	0	0
3	1	2	1	2	3	2	1	1	1	0	1	1	4	5	1	0	1	0	1
3	2	3	0	1	2	2	2	1	2	1	1	2	2	1	1	1	1	1	1
3	4	3	2	1	2	2	3	1	2	1	1	2	2	4	0	0	1	1	0
3	4	3	3	1	1	2	3	1	1	1	1	2	2	4	0	0	1	1	1
3	2	3	3	2	1	1	1	3	2	1	2	1	4	5	0	0	1	0	0
3	3	3	3	1	1	2	2	3	2	1	1	2	2	4	0	0	0	0	0
3	3	3	2	3	1	3	2	2	2	1	1	1	3	4	0	0	0	0	0
3	2	3	3	3	1	3	1	1	2	0	1	1	2	4	0	0	0	0	0
3	2	1	3	3	1	3	2	1	2	0	1	1	1	4	0	0	0	0	0
3	2	1	3	3	1	3	1	1	1	0	1	1	1	4	0	0	0	0	0
3	2	3	3	3	1	3	1	1	2	0	1	1	2	3	1	0	0	0	0
3	1	3	1	2	1	3	1	2	1	1	1	1	3	2	1	1	0	1	0
3	1	3	1	3	1	2	1	1	1	0	1	1	2	2	0	0	0	0	1
3	2	3	2	3	1	3	1	1	2	0	1	1	2	4	0	1	0	0	0
3	1	3	2	3	1	3	1	1	2	1	1	2	1	4	0	0	0	0	0
3	2	3	2	2	1	1	1	3	2	1	1	2	1	4	0	0	0	0	0
3	1	3	0	3	3	1	1	1	1	0	1	1	3	3	0	0	1	0	0
3	2	3	3	2	1	3	1	1	2	1	1	1	1	1	0	0	0	0	0
3	3	1	3	3	1	3	1	1	2	0	1	1	3	4	0	0	0	0	0
3	2	3	3	2	1	2	1	1	1	0	1	1	2	4	0	0	0	0	0
3	1	2	3	1	1	2	1	2	1	1	1	2	3	3	0	0	0	0	0
3	2	2	1	3	1	3	1	3	2	0	1	1	2	4	0	0	0	0	0
3	2	3	3	3	1	3	1	1	2	0	1	1	2	3	0	0	0	0	0
3	2	1	3	3	1	3	1	1	1	0	1	1	4	5	0	0	0	0	0
3	4	3	1	2	3	1	3	1	2	0	1	1	2	1	0	0	0	0	0
3	2	1	0	2	1	2	1	2	1	1	1	2	2	1	0	0	0	0	0
3	2	1	3	3	1	3	1	3	2	0	1	1	1	4	0	0	0	0	0
3	2	3	0	3	1	3	1	1	2	1	1	1	3	3	0	1	0	0	0
3	3	2	3	2	1	3	2	1	2	1	1	2	4	5	0	0	0	0	0
3	3	3	3	1	1	1	3	1	1	0	1	1	2	4	0	0	1	0	0
3	1	3	0	2	3	1	1	1	1	0	1	1	1	2	1	0	1	0	1
3	4	1	1	3	3	1	3	1	2	0	1	1	1	1	0	0	0	0	1
3	3	3	0	3	1	3	2	2	2	1	1	2	2	1	0	0	0	0	0
3	3	1	3	3	2	3	2	3	2	1	2	2	2	4	0	0	0	0	0
3	2	1	3	3	1	3	1	1	2	0	1	1	1	4	0	0	0	0	1
3	1	3	1	3	3	2	1	2	2	1	2	1	1	3	0	0	1	0	0
3	2	2	2	3	1	3	1	1	1	0	1	1	4	5	0	0	0	0	0
3	1	2	1	2	3	1	1	1	1	0	1	1	2	3	1	0	0	0	0
3	2	3	3	2	1	2	1	1	1	0	1	1	2	4	0	0	0	0	0
3	2	3	3	3	2	2	1	1	2	0	1	1	1	1	0	0	0	0	0
3	2	3	1	2	2	1	1	1	2	0	1	1	3	4	0	0	1	1	0
3	2	1	3	3	1	2	1	1	1	0	1	1	2	2	0	0	0	0	0
3	3	3	2	2	1	2	1	1	2	0	1	1	2	3	0	0	0	1	0
3	1	3	2	3	1	2	1	3	1	0	1	1	4	5	0	0	0	0	0
3	2	2	3	2	1	2	1	1	1	0	1	1	2	3	0	0	0	0	0
3	2	3	3	3	1	3	2	1	2	1	1	2	2	3	0	0	0	0	0
3	2	3	3	2	1	2	1	2	1	1	2	2	4	5	0	0	0	0	1
3	3	1	3	3	1	2	2	1	2	1	1	2	2	3	0	0	0	0	1
3	2	3	3	3	1	3	1	1	1	0	1	1	1	1	0	0	0	0	0
3	2	1	3	3	1	3	1	2	2	0	1	1	4	5	0	0	0	0	0
3	3	3	3	3	1	2	2	1	2	1	2	2	2	4	0	0	0	0	0
3	2	3	3	3	1	3	1	1	2	1	1	1	3	3	0	0	0	0	0
3	1	3	1	3	1	2	1	1	1	0	1	1	2	4	1	1	0	0	0
3	1	3	3	3	3	3	1	1	2	0	1	1	3	3	0	0	0	0	0
3	3	3	2	2	1	2	3	1	1	1	1	2	1	4	0	0	0	0	0
3	2	3	2	3	1	3	1	1	1	0	1	1	4	5	0	0	0	0	0
3	2	3	3	3	2	2	1	2	2	1	1	2	1	3	0	0	0	0	0
3	2	2	2	3	1	2	1	1	1	0	1	1	1	4	0	0	0	0	0
3	4	3	3	3	1	3	2	1	2	1	1	2	3	2	0	0	0	0	0
3	2	2	3	3	1	2	2	2	2	1	2	2	2	4	0	0	0	0	0
3	3	3	3	2	1	2	3	1	2	1	1	2	1	1	0	0	0	0	0
3	1	3	2	3	1	3	1	2	1	1	1	1	2	4	0	0	0	0	0
3	2	1	3	3	1	3	1	1	2	0	1	1	3	4	1	0	1	0	0
3	2	1	3	3	1	3	1	2	1	1	2	1	4	5	0	0	0	0	0
3	3	3	2	2	1	2	2	3	2	1	2	2	1	3	0	0	0	0	1
3	3	1	3	3	3	2	1	1	2	0	1	1	1	2	0	0	0	0	1
3	2	1	3	3	1	3	1	1	2	0	1	1	1	4	0	0	0	0	0
3	1	2	1	2	1	2	1	1	1	0	1	1	2	3	0	0	1	0	1
3	3	3	2	3	1	3	1	1	1	1	1	2	1	4	0	0	0	0	0
3	3	3	2	2	1	2	3	3	2	0	1	1	1	2	0	0	0	0	1
3	2	3	1	3	1	1	1	1	2	0	1	1	2	4	0	0	0	0	0
3	2	1	3	3	1	3	1	3	2	0	1	1	2	3	1	0	0	0	0
3	2	1	3	3	1	3	1	1	2	0	1	1	3	3	1	0	1	1	1
3	2	1	3	3	1	3	1	1	2	0	1	1	2	1	0	0	0	0	0
3	2	1	3	3	1	2	1	1	1	0	1	1	2	4	1	0	0	0	0
3	2	3	3	3	1	3	1	1	2	0	1	1	2	2	0	0	0	0	0
3	2	3	3	3	1	3	1	2	1	1	1	2	2	3	0	0	0	0	0
3	3	3	0	3	1	3	2	1	2	1	1	1	3	4	1	1	0	0	0
3	2	1	3	3	1	3	3	1	2	1	1	1	1	4	0	0	0	0	0
3	2	3	1	3	1	2	1	1	2	0	1	2	4	5	0	0	0	0	0
3	1	3	1	2	3	2	1	1	1	0	1	1	1	2	0	0	0	0	0
3	2	3	3	2	1	3	1	1	1	0	1	1	2	4	1	0	0	0	0
3	2	1	3	3	1	2	1	1	1	0	1	1	1	1	0	0	0	0	0
3	2	1	3	3	1	3	1	1	2	1	1	2	4	5	1	0	0	0	0
3	1	3	1	3	1	2	1	1	1	0	1	1	1	3	0	0	0	0	0
3	2	1	3	3	1	3	1	1	2	0	1	1	1	4	0	0	0	0	0
3	2	3	0	2	1	3	1	1	2	0	1	1	4	5	0	0	0	0	0
3	1	2	3	2	1	2	1	1	2	0	1	1	1	4	1	1	0	0	0
3	2	3	1	3	1	3	1	1	2	0	1	1	2	3	1	1	1	0	0
3	2	2	3	3	2	3	1	1	1	0	1	1	2	3	0	1	0	1	0
3	2	2	2	3	1	3	1	1	1	0	1	1	3	2	1	1	1	1	0
3	1	3	1	3	1	3	1	1	1	0	1	1	1	4	0	0	0	1	0
3	2	1	1	1	1	1	1	3	1	1	1	2	2	4	1	0	0	0	0
3	2	3	1	3	1	2	1	2	2	1	1	2	1	3	0	0	0	0	0
3	2	2	3	1	1	3	1	1	1	0	1	1	1	4	0	0	0	0	1
3	2	1	3	3	1	3	1	1	2	0	1	1	2	4	0	0	0	0	0
3	3	3	3	1	1	2	2	1	1	1	2	2	3	1	1	0	0	0	0
3	2	1	3	1	1	3	1	1	2	0	1	1	4	5	0	0	1	0	0
3	2	1	3	3	1	3	2	1	2	1	2	2	2	4	0	0	0	0	0
3	3	3	0	3	1	1	1	1	2	1	1	1	3	3	0	0	1	0	0
3	2	1	3	3	1	3	1	3	2	1	1	2	4	5	0	0	0	0	0
3	2	2	2	3	3	1	1	1	2	1	1	1	1	4	0	0	0	0	0
3	3	1	0	1	1	2	2	1	1	1	2	1	2	4	1	1	1	0	0
3	2	2	0	3	1	3	3	2	2	1	1	2	2	3	0	0	1	0	1
3	1	2	2	2	1	2	1	1	1	1	1	2	1	4	1	1	0	0	0
3	1	1	2	3	1	3	1	1	1	0	1	1	2	3	0	0	0	0	0
3	1	2	0	3	3	1	1	1	1	0	1	1	1	2	1	0	0	0	0
3	1	3	1	3	1	2	1	1	1	0	1	1	2	2	1	0	0	0	0
3	1	3	1	3	1	3	1	1	2	0	1	1	2	4	0	0	0	0	0
3	2	3	3	3	1	3	1	3	2	0	1	1	1	2	0	0	0	0	0
3	2	1	3	2	1	2	1	1	2	0	1	1	1	4	0	0	0	0	0
3	2	3	2	3	1	1	1	1	2	0	1	1	2	1	0	0	0	0	0
3	3	1	3	3	2	3	1	1	1	0	1	1	3	4	1	0	0	1	0
3	2	3	1	2	1	3	2	2	2	1	1	2	2	3	1	1	0	0	0
3	2	3	2	2	1	3	2	2	2	1	1	2	2	2	0	0	1	0	0
3	2	2	3	3	1	3	1	2	1	1	2	1	1	2	0	0	0	0	0
3	2	3	3	3	1	3	1	1	2	0	1	1	3	4	1	0	0	0	0
3	2	3	3	3	1	3	1	1	2	0	1	1	1	4	1	0	0	0	1
3	1	1	3	3	3	1	1	1	1	0	1	1	2	2	0	0	0	0	0
3	2	3	2	3	1	3	1	2	2	0	1	1	2	3	1	0	0	0	0
3	2	2	1	3	1	3	1	1	2	0	1	1	2	4	1	0	0	0	0
3	2	3	2	3	1	3	1	1	2	0	1	1	2	4	0	0	0	0	0
3	1	3	2	3	1	2	1	1	1	0	1	1	1	4	0	1	0	0	0
3	2	3	3	2	1	2	1	1	2	0	1	1	2	3	0	0	0	0	0
3	1	2	3	3	3	1	1	1	1	0	1	1	3	4	0	0	0	0	0
3	3	1	3	3	1	2	1	1	1	1	1	2	3	4	0	0	0	0	0
3	3	1	3	2	1	2	1	1	2	0	1	1	2	1	0	0	0	0	0
3	2	3	3	3	1	3	3	1	2	0	1	1	2	2	1	0	0	0	0
3	3	3	3	3	1	3	1	1	2	0	1	1	2	3	1	1	0	0	0
3	2	3	3	2	1	2	1	2	1	1	1	2	2	4	0	0	0	1	0
3	3	3	3	1	1	1	3	1	2	1	1	2	2	3	1	0	0	0	1
3	2	3	1	2	1	2	1	1	2	0	1	1	4	5	0	0	0	0	0
3	2	3	2	3	1	3	1	1	2	0	1	1	2	3	0	0	0	0	0
3	2	1	3	1	2	2	1	1	1	1	1	1	3	4	0	1	1	0	0
3	2	3	1	3	1	3	1	1	1	0	1	1	4	5	0	0	0	0	0
3	2	3	3	3	1	3	1	1	1	1	1	1	4	5	0	0	0	0	0
3	2	2	2	3	1	3	2	1	2	0	1	1	4	5	0	0	1	0	0
3	3	3	3	2	1	2	2	2	2	1	2	1	1	4	0	0	0	0	0
3	2	3	3	3	1	2	1	1	1	0	1	1	1	4	0	0	0	0	0
3	2	1	3	3	1	3	1	1	1	0	1	1	1	4	0	0	0	0	0
3	2	3	3	3	1	3	3	3	2	1	1	1	2	4	0	0	0	0	0
3	4	1	3	3	1	3	1	1	1	0	1	1	2	1	0	0	0	0	0
3	3	3	3	3	1	3	2	3	1	1	1	1	4	5	0	1	0	0	0
3	1	2	3	2	1	2	1	1	1	0	1	1	4	5	0	0	0	0	0
3	2	3	3	3	3	3	1	1	1	0	1	1	3	3	0	0	0	0	0
3	3	3	3	1	1	2	1	1	2	1	1	2	2	2	0	0	0	0	0
3	3	3	3	2	1	2	2	2	2	1	1	1	1	4	0	0	0	0	0
3	2	3	1	3	1	2	1	1	1	0	1	1	2	3	0	0	1	0	0
3	1	1	3	3	1	3	1	1	1	0	1	1	1	4	0	0	0	0	0
3	2	3	1	2	1	3	1	1	2	0	1	1	2	2	0	0	0	0	0
3	1	1	3	3	3	1	1	1	1	0	1	1	2	4	0	0	0	0	0
3	2	3	3	3	1	3	1	2	1	1	1	2	4	5	0	0	0	0	0
3	2	3	3	2	1	3	1	1	2	0	1	1	2	4	0	1	0	0	0
3	3	2	3	1	1	3	1	1	2	0	1	1	1	1	0	0	0	0	1
3	1	2	3	3	1	2	1	1	2	0	1	1	1	2	1	0	1	0	0
3	2	3	3	3	1	2	1	1	2	0	1	1	1	3	0	0	0	1	0
3	1	3	1	3	1	3	1	1	2	1	1	2	1	4	0	0	0	0	0
3	2	3	3	1	3	1	1	2	2	0	1	1	2	2	1	1	0	0	1
3	3	3	3	3	1	3	1	1	2	1	1	1	2	4	0	0	0	0	0
3	2	3	3	3	1	3	1	1	2	0	1	1	2	4	0	0	0	0	0
3	2	3	3	2	1	2	1	1	2	0	1	1	1	3	0	0	0	0	0
3	2	3	3	2	1	2	1	1	1	0	1	1	2	2	0	0	0	0	0
3	2	3	3	2	1	2	1	1	2	0	1	1	2	4	0	0	1	1	1
3	1	3	1	3	1	2	1	2	2	0	1	1	1	2	0	0	0	0	0
3	2	1	3	3	1	3	1	1	2	0	1	1	1	2	0	0	0	0	0
3	2	1	3	3	1	2	1	1	2	0	1	1	1	4	0	0	0	0	0
3	3	3	3	2	1	1	2	2	2	1	1	2	1	4	0	0	0	0	0
3	2	1	3	3	1	3	1	1	2	0	1	1	1	4	0	0	0	0	0
3	3	2	0	2	3	1	2	2	1	1	2	1	3	2	0	0	0	0	0
3	2	3	1	3	1	2	1	1	2	0	1	1	2	3	0	0	0	0	0
3	4	3	3	2	1	2	2	1	2	1	1	2	2	2	0	0	0	1	0
3	3	3	3	2	1	2	3	1	2	0	1	1	2	4	0	0	0	1	0
3	1	3	1	3	1	2	1	2	2	0	1	1	4	5	0	0	0	0	0
3	2	1	3	3	1	3	1	2	2	1	1	2	2	2	0	0	0	0	0
3	2	3	3	1	1	2	1	1	2	0	1	1	1	4	0	1	0	0	0
3	3	1	3	3	1	3	2	2	2	1	2	2	2	4	0	0	0	0	0
3	2	3	3	3	1	3	1	1	2	0	1	1	2	4	1	0	0	0	0
3	1	2	0	3	1	2	1	1	2	1	1	2	4	5	0	0	0	0	0
3	2	3	3	2	1	2	2	1	2	1	1	2	2	4	1	1	0	0	0
3	1	3	1	3	1	3	1	1	1	0	1	1	1	4	0	0	0	0	0
3	2	3	1	1	1	2	1	3	2	0	1	1	1	1	0	0	0	0	0
3	3	3	3	1	1	1	1	2	2	1	1	2	2	2	0	0	0	0	1
3	3	1	3	2	1	2	1	1	2	1	1	1	2	2	0	0	0	0	0
3	2	3	3	3	1	3	1	3	2	1	1	1	4	5	1	0	0	0	0
3	4	3	1	1	2	2	2	2	1	1	2	2	2	3	0	0	0	0	1
3	2	1	1	3	1	3	1	1	2	0	1	1	2	3	0	0	0	0	0
3	1	3	3	3	1	2	1	2	2	1	1	2	2	1	0	0	0	0	0
3	2	3	3	3	1	3	1	1	1	1	1	1	3	4	0	0	0	0	0
3	2	3	2	3	1	3	1	1	2	1	1	2	2	4	0	0	0	0	0
3	2	1	3	3	1	3	1	1	2	0	1	1	2	4	0	0	0	0	0
3	2	1	3	3	1	3	1	1	2	0	1	1	1	4	0	0	0	0	0
3	2	3	1	3	1	3	1	1	1	0	1	1	1	4	0	0	0	0	0
3	2	3	3	2	1	3	1	1	1	1	1	2	1	4	0	0	0	0	0
3	2	3	3	3	1	3	1	1	1	0	1	1	4	5	0	0	0	0	0
3	1	3	3	3	1	3	1	1	1	0	1	1	1	4	0	0	0	0	0
3	2	3	3	3	1	3	1	1	2	0	1	1	1	4	0	0	0	0	0
3	1	3	3	3	3	1	1	1	1	0	1	1	1	4	0	0	0	0	0
3	2	3	3	3	1	3	1	1	2	0	1	1	4	5	0	0	0	0	1
3	2	3	3	2	1	2	1	2	2	1	2	2	4	5	0	0	0	0	1
3	3	1	3	3	1	2	2	1	2	1	1	2	2	4	0	0	0	0	1
3	2	2	3	3	1	2	1	2	2	1	1	1	4	5	0	0	0	0	0
3	3	1	3	3	3	1	1	1	2	0	1	1	2	3	0	0	1	1	1
3	3	1	3	2	1	2	1	1	1	0	1	1	3	1	0	0	0	1	0
3	2	1	2	3	1	3	1	2	2	1	1	2	1	4	0	0	0	0	0
3	2	3	3	1	2	2	1	2	2	0	1	1	2	1	0	0	0	0	0
3	2	3	3	3	1	2	1	1	1	0	1	1	1	4	0	0	1	0	0
3	2	1	3	3	1	3	1	1	2	0	1	1	3	2	0	0	0	0	0
3	2	3	0	2	1	2	1	1	2	0	1	1	1	1	0	0	0	0	0
3	3	1	3	3	1	3	2	1	2	1	2	2	1	4	1	0	0	0	0
3	3	3	3	1	1	2	3	1	1	1	2	2	1	4	0	0	0	0	1
3	2	3	1	3	1	3	2	2	2	1	2	1	2	3	0	0	0	0	0
3	2	3	3	3	1	3	1	2	2	0	1	1	2	3	0	0	0	0	0
3	2	3	3	3	1	2	1	2	2	0	1	1	2	4	0	0	0	0	0
3	3	3	3	2	1	2	3	1	2	1	1	2	3	3	0	0	0	0	0
3	3	3	3	3	1	3	1	2	2	1	1	1	3	3	1	0	0	0	1
3	2	2	3	3	1	3	1	1	1	0	1	1	3	4	0	0	0	0	0
3	1	2	2	3	3	1	1	1	1	0	1	1	2	4	1	0	0	0	0
3	1	3	2	3	1	3	1	1	1	0	1	1	4	5	0	0	0	0	0
3	2	1	3	3	1	3	1	3	2	1	2	2	1	3	1	0	0	0	0
3	1	2	3	3	3	1	1	2	1	1	2	2	1	2	0	0	0	1	0
3	1	1	2	3	1	3	1	2	1	1	1	1	1	3	0	0	0	0	0
3	1	3	3	3	1	2	1	2	2	1	1	2	2	2	0	0	0	0	0
3	2	3	0	3	3	1	1	3	1	1	1	1	2	2	1	0	0	0	1
3	3	3	3	2	1	3	2	2	2	1	1	2	2	4	0	0	0	1	1
3	3	1	3	3	1	3	3	1	1	0	1	1	2	4	1	0	0	0	1
3	2	1	3	3	1	3	1	1	2	0	1	1	1	4	0	0	0	0	0
3	2	3	0	2	1	2	1	1	2	0	1	1	1	4	0	0	0	0	0
3	2	3	3	3	1	2	1	1	2	0	1	1	2	4	0	0	0	0	0
3	3	3	3	1	3	2	3	1	2	0	1	1	1	3	1	0	0	0	0
3	4	1	3	3	1	3	3	3	1	1	2	2	4	5	0	0	1	1	0
3	1	3	3	3	1	3	1	3	1	1	1	1	3	4	1	1	0	0	0
3	1	1	3	3	3	1	1	1	1	0	1	1	2	4	0	0	0	0	0
3	2	3	1	3	1	2	1	1	1	0	1	1	2	1	1	0	0	0	1
3	3	3	3	2	1	2	2	1	2	1	1	2	1	4	1	0	0	0	0
3	2	3	1	3	1	3	1	1	1	0	1	1	4	5	0	0	0	1	0
3	2	3	3	3	1	3	1	1	2	0	1	1	2	3	0	1	0	0	0
3	2	1	1	3	1	3	1	1	1	0	1	1	1	1	0	0	0	0	0
3	1	2	1	3	1	2	1	1	2	0	1	1	2	3	0	0	0	0	0
3	3	3	3	1	1	2	1	1	1	0	1	1	2	4	1	1	0	0	0
3	3	3	3	3	2	3	1	1	2	1	1	1	2	3	0	0	0	0	1
3	2	3	3	3	2	3	1	1	1	0	1	1	1	4	0	0	0	1	0
3	2	3	1	3	3	3	1	1	2	1	1	2	2	4	1	0	0	0	0
3	1	2	3	3	3	1	1	1	1	0	1	1	2	4	0	0	0	0	0
3	1	3	3	2	1	2	1	1	1	0	1	1	2	3	0	0	0	0	0
3	2	1	3	3	2	3	1	2	1	0	1	1	1	3	0	0	0	0	0
3	2	3	2	3	1	3	1	1	2	0	1	1	1	4	0	0	0	0	1
3	2	3	1	2	1	1	1	1	2	0	1	1	1	3	1	0	0	0	0
3	3	3	0	1	1	1	1	1	2	0	1	1	2	2	0	1	0	0	1
3	1	2	3	2	1	2	1	1	2	0	1	1	4	5	0	0	0	0	0
3	1	2	2	2	1	3	1	1	1	0	1	1	1	4	1	0	0	1	0
3	3	3	3	1	1	1	3	1	2	1	1	2	2	1	0	0	0	1	1
3	3	2	3	1	3	1	1	1	2	0	1	1	3	4	0	0	0	0	1
3	2	3	2	3	1	3	1	1	2	0	1	1	1	4	0	0	0	0	1
3	2	1	3	2	1	2	1	1	2	0	1	1	4	5	0	0	0	0	0
3	3	1	3	3	2	3	1	2	2	1	1	1	1	4	0	0	0	0	0
3	2	2	3	3	1	3	1	2	2	1	2	2	1	3	0	0	0	0	0
3	1	3	1	2	3	1	1	1	1	0	1	1	3	2	1	0	0	0	1
3	2	3	3	3	1	3	1	1	1	0	1	1	2	4	0	0	0	0	1
3	1	3	2	2	2	2	1	1	1	0	1	1	4	5	0	0	0	0	0
3	2	3	3	3	1	3	1	2	1	1	1	1	2	4	1	0	0	0	1
3	2	1	3	3	1	3	1	1	2	0	1	1	2	4	0	0	0	0	0
3	1	2	3	3	1	3	1	3	1	0	1	1	1	4	0	0	0	0	0
3	2	2	3	3	1	3	1	1	2	0	1	1	4	5	0	0	0	0	0
3	2	3	3	3	1	3	1	1	2	0	1	1	1	4	0	0	0	0	0
3	1	3	3	2	1	3	1	1	1	0	1	1	1	4	0	0	0	0	0
3	2	1	3	3	1	3	1	1	1	0	1	1	2	2	0	1	0	0	0
3	1	2	2	2	1	2	1	1	2	0	1	1	4	5	0	0	0	0	0
3	2	2	0	3	1	3	2	1	2	1	1	1	2	4	1	0	0	0	0
3	4	1	3	3	1	2	3	1	1	1	2	2	2	2	0	0	0	1	1
4	3	3	3	2	1	3	2	2	2	1	2	2	2	3	0	0	0	0	0
4	2	1	3	3	1	3	1	1	1	1	1	1	2	4	0	0	0	0	0
4	4	2	3	1	1	2	2	1	2	1	1	2	2	3	0	0	0	0	0
4	3	3	3	2	3	2	1	1	2	0	1	1	2	4	0	0	1	1	0
4	1	2	2	1	1	3	1	1	1	0	1	1	3	4	0	0	0	0	0
4	2	2	1	1	1	3	1	1	1	0	1	1	3	4	0	0	0	0	0
4	1	3	1	2	1	3	1	1	1	0	1	1	3	4	0	0	0	0	0
4	2	2	1	2	1	2	1	1	1	1	1	1	2	4	0	0	0	0	0
4	1	2	1	1	1	2	1	1	1	0	1	1	2	3	0	0	0	0	0
4	1	3	2	1	1	3	1	1	1	1	1	2	3	3	0	0	0	0	0
4	1	3	2	1	1	3	1	1	1	1	1	1	3	2	1	0	0	0	0
4	1	3	2	1	1	2	1	1	1	0	1	1	3	4	0	0	0	0	0
4	1	1	2	3	1	3	1	1	1	0	1	1	4	5	0	0	0	0	0
4	2	1	2	3	1	3	1	1	2	0	1	1	4	5	0	0	0	0	0
4	1	1	2	3	1	3	1	1	2	0	1	1	4	5	0	0	0	0	1
4	1	1	2	3	1	3	1	1	2	0	1	1	4	5	0	0	0	0	0
4	1	2	1	3	1	1	1	2	1	0	1	1	3	4	0	1	0	0	0
4	4	3	3	2	2	2	3	1	2	1	1	2	4	5	0	0	0	0	0
4	4	3	3	3	1	3	2	1	2	1	1	2	2	4	0	0	0	0	0
4	4	3	3	1	1	1	1	2	2	1	1	2	2	4	0	0	0	0	1
4	2	3	1	2	1	3	1	1	2	0	1	1	2	4	0	0	0	0	0
4	3	3	3	3	3	2	1	1	2	1	1	2	3	2	1	0	1	1	1
4	1	2	1	3	1	2	1	1	2	1	2	1	2	2	0	0	0	0	0
4	2	3	3	2	1	2	1	1	2	1	1	1	1	4	1	0	0	0	0
4	3	3	3	2	1	3	3	2	1	0	1	1	1	4	0	0	0	0	0
4	3	3	3	2	1	3	2	1	2	1	1	2	2	4	0	0	0	0	0
4	3	3	3	1	1	2	2	1	1	1	1	1	1	4	0	0	0	0	0
4	1	3	3	2	1	2	1	2	2	1	1	1	1	2	0	0	0	1	0
4	3	3	3	2	1	2	1	1	2	1	1	2	1	2	0	0	0	0	0
4	3	3	1	1	1	3	3	2	2	1	1	2	1	1	0	0	0	0	0
4	2	3	3	3	1	3	1	2	2	1	1	1	2	4	1	0	0	0	0
4	1	3	3	2	1	2	1	1	1	1	1	2	2	4	0	0	0	0	0
4	2	3	3	2	1	2	1	1	1	1	1	1	2	4	0	0	0	1	0
4	1	3	3	2	1	3	1	3	1	0	1	1	1	1	0	0	0	0	0
4	2	3	3	3	1	3	1	1	2	0	1	1	1	2	0	0	0	0	1
4	4	3	3	1	1	2	3	2	2	1	1	2	2	4	1	0	0	0	0
4	2	3	3	2	1	2	1	2	2	1	1	2	1	3	0	0	0	1	0
4	4	3	3	1	1	1	1	1	2	1	1	2	1	4	0	0	0	0	0
4	2	3	3	1	1	3	1	2	1	1	1	2	3	4	0	0	0	0	0
4	2	3	1	3	2	2	1	1	2	1	1	1	1	4	0	0	0	0	0
4	2	3	3	3	1	3	1	3	1	0	1	1	2	4	0	0	0	0	0
4	2	2	3	2	1	2	1	2	2	1	1	2	2	2	0	0	0	0	0
4	2	3	3	1	1	3	1	1	2	1	1	1	4	5	0	0	0	0	0
4	4	3	3	1	1	1	2	1	2	0	1	1	3	4	0	0	0	0	0
4	3	3	1	1	1	3	1	1	2	1	2	1	4	5	1	1	0	0	1
4	2	3	3	3	1	3	1	1	2	1	1	1	1	3	0	0	0	0	0
4	2	3	3	2	1	3	1	1	1	1	1	2	3	4	1	1	0	1	1
4	3	3	1	1	1	1	1	3	2	1	1	1	1	1	0	0	0	0	0
4	4	3	3	2	1	3	2	1	1	1	1	2	2	4	0	0	0	0	0
4	3	1	3	3	1	3	1	1	2	1	1	1	3	4	0	0	0	0	0
4	3	2	2	2	1	3	2	1	2	1	2	2	1	4	0	0	0	0	1
4	3	1	3	3	1	3	1	1	1	1	1	1	1	4	0	0	0	0	0
4	3	3	1	1	1	3	3	2	2	1	1	2	2	4	0	0	0	0	0
4	4	3	3	2	1	3	2	1	1	1	1	2	1	4	0	0	1	1	1
4	2	1	2	3	1	3	1	1	2	1	1	1	1	4	0	0	0	0	0
4	1	3	2	3	1	3	1	1	1	0	1	1	2	4	0	0	0	0	0
4	2	3	3	2	1	3	1	1	1	1	1	2	3	2	0	0	0	0	0
4	1	3	3	3	3	1	1	3	1	0	1	1	1	1	1	0	0	0	0
4	3	3	3	2	1	3	2	2	2	0	1	1	4	5	0	0	0	0	1
4	2	2	3	3	1	2	1	1	2	1	1	1	4	5	0	0	0	0	0
4	4	3	2	1	1	1	2	2	2	1	1	2	2	1	0	0	0	0	0
4	2	3	2	2	1	2	1	1	2	1	1	2	1	4	0	0	0	0	0
4	1	3	3	1	2	2	1	1	2	1	1	1	2	3	0	0	0	0	0
4	2	3	1	1	1	1	1	1	2	1	2	1	3	1	1	1	1	0	1
4	3	1	3	3	1	3	1	1	1	1	1	1	1	4	0	0	0	0	0
4	2	3	1	1	2	3	2	1	2	1	1	2	3	2	1	0	0	0	1
4	4	3	3	1	1	3	2	2	2	1	1	2	3	4	0	0	0	0	0
4	2	2	3	2	1	3	1	1	2	1	1	1	1	3	0	1	0	0	0
4	3	3	3	1	2	2	1	1	2	0	1	1	1	1	0	0	0	0	0
4	4	3	1	1	1	1	1	1	1	1	1	2	3	1	1	1	0	1	1
4	3	3	3	2	1	3	1	2	2	0	1	1	2	2	0	0	1	0	0
4	1	2	3	2	1	2	1	1	1	0	1	1	4	5	0	0	0	0	0
4	3	3	3	1	1	2	1	2	1	0	1	1	1	3	0	0	0	0	0
4	3	3	3	3	1	3	3	2	1	1	1	2	2	3	1	1	0	1	0
4	4	3	3	3	1	3	2	1	2	1	1	2	2	4	0	0	0	0	0
4	4	3	3	2	1	1	3	1	2	1	1	2	2	4	0	0	0	1	1
4	2	2	1	3	1	2	1	1	1	0	1	1	2	3	0	0	0	1	0
4	2	3	3	2	1	2	1	1	2	1	1	1	3	1	0	0	0	0	0
4	4	3	3	3	1	3	2	3	2	0	1	1	4	5	0	0	0	0	1
4	2	3	2	3	1	3	1	1	2	0	1	1	4	5	0	0	0	0	0
4	1	3	2	3	1	3	1	1	1	0	1	1	4	5	0	0	0	0	0
4	2	3	3	2	1	3	1	1	2	0	1	1	4	5	0	0	0	1	0
4	2	3	3	3	1	3	1	1	2	0	1	1	4	5	0	0	0	0	0
4	2	3	3	3	1	3	2	1	1	0	1	1	4	5	0	0	0	0	0
4	1	2	2	3	1	3	1	1	1	0	1	1	4	5	0	0	0	0	0
4	2	3	3	2	1	3	1	1	1	0	1	1	4	5	0	0	0	0	0
4	1	3	2	2	1	3	1	3	2	0	1	1	1	4	0	0	0	0	0
4	2	3	2	2	1	3	1	1	2	0	1	1	4	5	0	0	0	0	1
4	1	3	3	3	1	3	1	1	1	0	1	1	4	5	0	0	0	0	1
4	1	3	3	2	1	3	1	1	1	0	1	1	4	5	0	0	0	0	0
4	2	1	0	1	2	3	1	1	2	0	1	1	1	4	1	1	1	1	0
4	3	3	3	2	1	3	1	1	2	0	1	1	2	4	0	1	1	0	0
4	2	2	3	3	1	3	1	1	2	0	1	1	2	2	1	0	1	0	0
4	2	3	2	2	1	3	1	1	1	0	1	1	4	5	0	0	0	0	0
4	2	3	3	3	1	3	1	2	2	0	1	1	2	4	0	0	0	1	1
4	2	2	3	2	1	3	1	1	2	1	1	1	4	5	0	0	0	0	1
4	2	1	2	3	1	3	1	1	1	0	1	1	3	3	0	0	1	0	1
4	3	1	3	3	1	3	2	1	2	1	2	2	2	4	0	0	0	0	0
4	2	3	0	3	1	3	1	2	2	1	2	2	3	4	1	1	0	0	0
4	4	3	3	2	1	2	3	3	2	1	1	2	2	3	0	0	0	0	1
4	2	1	3	3	1	3	1	1	1	0	1	1	1	4	1	0	0	0	0
4	2	3	3	3	3	3	1	1	1	0	1	1	1	4	1	0	0	0	0
4	2	3	3	1	1	3	1	2	2	1	1	2	2	4	0	0	0	0	0
4	3	1	1	2	1	3	2	2	2	1	1	1	1	1	0	0	0	0	0
4	3	2	3	3	1	3	1	1	1	1	1	2	2	4	0	0	0	0	0
4	3	1	3	3	1	3	3	1	1	1	1	1	2	2	1	0	0	0	0
4	3	3	3	2	1	3	2	2	2	1	1	2	1	4	0	0	0	0	0
4	3	3	1	2	1	2	3	1	2	1	1	2	1	4	0	0	0	1	0
4	2	3	3	2	1	2	3	3	2	1	1	2	3	2	0	0	0	0	0
4	2	3	1	3	2	3	1	1	1	0	1	1	2	3	0	0	0	1	0
4	2	3	3	3	1	3	1	3	2	1	1	2	2	3	1	0	0	0	0
4	2	3	2	3	1	3	1	2	2	0	1	1	1	4	0	0	0	0	1
4	2	1	3	3	1	3	1	1	2	1	2	1	1	1	1	1	0	0	1
4	2	3	3	3	1	3	1	1	2	0	1	1	1	2	0	0	0	0	0
4	2	2	3	2	1	3	1	1	2	0	1	1	1	4	0	0	0	0	0
4	2	3	3	2	1	3	1	1	2	0	1	1	2	4	0	0	0	0	0
4	3	1	2	3	1	3	1	1	1	1	1	1	2	4	1	0	0	0	0
4	2	3	3	2	1	2	1	2	2	1	2	2	2	4	0	0	0	0	0
4	1	3	3	2	1	2	1	1	1	0	1	1	2	3	1	0	0	0	0
4	2	3	1	2	2	3	3	1	2	1	1	1	1	2	0	0	0	0	0
4	2	2	1	2	1	3	1	1	1	1	2	1	1	3	1	0	0	0	0
4	2	1	3	3	1	3	1	1	2	0	1	1	2	3	0	0	0	0	1
4	2	1	3	3	1	3	1	1	2	1	1	1	1	2	0	0	0	0	0
4	2	3	3	3	1	3	1	2	2	1	2	1	1	1	0	0	0	0	0
4	2	3	3	3	1	2	1	1	2	1	1	2	1	4	0	0	0	0	0
4	2	2	3	2	1	2	1	1	2	0	1	1	4	5	0	0	0	0	0
4	2	3	3	3	1	3	1	1	2	0	1	1	1	3	0	0	0	0	0
4	3	1	3	3	1	2	1	1	2	0	1	1	2	4	0	0	0	0	0
4	2	3	3	3	1	3	1	1	2	0	1	1	1	3	0	0	0	1	0
4	1	2	3	2	1	3	1	1	1	0	1	1	2	4	0	0	0	0	1
4	2	3	3	3	1	3	1	1	1	0	1	1	2	4	0	0	0	1	0
4	2	1	2	3	2	3	1	1	1	0	1	1	2	3	0	1	0	1	0
4	2	3	0	2	1	1	1	1	1	0	1	1	1	4	0	0	0	1	0
4	3	3	2	1	1	2	1	1	2	1	1	2	1	4	0	0	0	0	0
4	2	3	3	2	1	3	1	1	2	0	1	1	1	4	0	0	0	0	0
4	2	2	1	2	1	2	1	1	2	0	1	1	2	1	0	0	0	0	0
4	3	3	3	3	1	2	2	2	1	1	2	2	1	4	0	0	0	0	1
4	3	3	3	2	1	2	2	2	1	1	1	2	1	4	0	0	0	0	0
4	2	3	3	2	1	2	1	1	2	0	1	1	1	4	0	0	0	1	1
4	2	3	1	3	1	3	1	1	1	0	1	1	1	3	0	0	0	0	0
4	2	3	3	3	1	3	1	1	2	0	1	1	3	4	0	0	0	0	0
4	2	2	3	2	1	3	1	1	2	0	1	1	2	4	0	0	0	0	1
4	2	3	1	2	1	3	1	1	2	1	1	2	2	3	1	1	0	0	0
4	1	2	3	3	3	1	1	1	2	0	1	1	2	4	1	0	0	0	0
4	2	3	1	3	1	3	1	1	1	0	1	1	2	3	0	0	0	0	0
4	1	2	3	3	1	3	1	1	2	0	1	1	1	1	0	0	0	0	0
4	3	3	3	3	1	3	2	1	2	1	1	2	2	4	0	0	0	0	0
4	1	2	3	2	1	2	1	1	2	0	1	1	1	4	0	0	0	0	0
4	2	3	3	3	1	3	1	1	1	0	1	1	2	3	1	1	0	0	0
4	3	1	3	3	1	3	3	1	2	0	1	1	2	3	0	1	0	0	0
4	1	3	2	3	1	3	1	3	1	1	1	1	1	1	0	0	0	0	0
4	2	3	3	2	1	3	1	1	2	0	1	1	2	3	0	0	1	1	0
4	4	3	0	1	3	1	3	3	2	1	1	2	2	4	1	1	0	1	1
4	2	3	3	3	3	3	1	1	2	0	1	1	3	4	0	0	0	0	0
4	2	3	2	3	1	3	1	1	1	0	1	1	3	1	0	0	0	0	0
4	1	2	2	3	1	3	1	1	1	0	1	1	2	4	0	0	0	0	0
4	3	3	0	2	1	2	3	1	2	1	1	2	2	3	0	0	0	0	0
4	2	3	2	3	1	3	1	1	2	1	1	2	4	5	1	0	0	0	0
4	1	2	1	3	3	1	1	1	1	0	1	1	2	3	0	0	0	0	0
4	4	3	0	1	1	1	2	3	2	1	1	2	2	4	0	0	0	1	1
4	2	2	3	3	1	3	2	2	2	1	2	2	1	4	0	0	0	0	0
4	2	3	3	1	2	2	1	2	2	1	2	2	1	3	0	0	0	0	0
4	2	3	1	3	1	3	1	1	1	0	1	1	1	4	0	0	1	0	0
4	3	1	1	3	1	3	3	1	2	1	1	2	2	4	0	0	0	0	0
4	2	3	2	3	1	3	1	2	1	0	1	1	2	4	1	0	1	0	1
4	2	1	2	3	1	3	1	1	2	0	1	1	1	4	0	0	0	0	0
4	3	3	3	2	1	3	2	2	2	1	1	2	4	5	0	0	1	1	0
4	2	3	1	2	3	2	1	2	2	1	1	2	2	4	1	1	1	0	0
4	3	1	3	3	1	3	3	1	1	1	2	1	1	4	0	0	0	1	0
4	2	3	1	3	1	3	1	1	2	0	1	1	2	5	0	0	0	0	0
4	2	3	2	3	1	3	1	1	2	0	1	1	2	3	0	0	1	0	0
4	4	1	3	2	2	3	1	1	2	0	1	1	2	4	0	0	1	0	0
4	2	3	3	3	1	3	1	1	1	0	1	1	2	3	0	0	0	0	0
4	2	3	2	1	2	1	1	2	2	1	2	2	4	5	0	0	0	0	1
4	1	2	3	2	1	3	1	1	1	0	1	1	4	5	0	0	0	0	0
4	3	1	3	3	1	3	1	1	2	0	1	1	1	4	0	0	0	0	0
4	2	2	3	2	1	3	1	1	1	1	1	2	1	4	1	0	1	0	0
4	1	3	1	3	1	2	1	1	1	0	1	1	2	4	0	0	0	0	0
4	1	3	1	3	3	1	1	2	1	0	1	1	2	2	0	0	0	0	0
4	1	2	3	2	3	1	1	1	1	1	2	2	2	4	0	0	0	0	0
4	3	1	3	3	1	3	1	1	2	0	1	1	2	4	0	0	0	0	0
4	1	1	3	3	1	2	1	1	1	0	1	1	2	4	0	0	0	0	0
4	2	3	2	3	1	3	1	1	2	1	1	1	2	4	0	0	0	0	0
4	2	1	3	3	1	3	1	1	2	0	1	1	1	4	0	0	0	0	0
4	2	2	1	3	1	3	1	1	2	1	1	1	3	4	0	0	0	0	0
4	2	1	3	3	1	3	2	2	2	1	1	2	1	4	0	0	0	0	0
4	4	3	3	1	1	1	2	2	2	1	1	2	2	2	0	0	0	0	1
4	2	2	3	1	3	2	1	1	2	1	1	2	2	2	0	0	1	0	0
4	2	1	3	1	1	2	1	2	2	0	1	1	1	4	1	0	0	0	1
4	4	2	1	3	3	2	3	1	2	1	1	2	1	2	0	0	0	0	0
4	2	3	3	3	1	2	1	1	2	0	1	1	2	3	0	0	0	0	0
4	3	3	3	2	1	3	1	1	1	1	1	2	1	1	0	0	0	0	0
4	2	3	3	3	3	1	1	1	2	0	1	1	2	3	1	1	0	0	0
4	1	3	0	1	1	2	1	1	2	0	1	1	3	4	1	0	0	0	0
4	2	3	3	1	1	2	3	2	1	1	1	2	2	4	0	1	0	1	0
4	2	2	3	3	1	3	1	1	2	0	1	1	2	2	1	1	0	0	0
4	2	3	2	3	1	3	1	2	1	0	1	1	4	5	0	0	0	0	0
4	2	2	0	3	1	3	1	1	1	0	1	1	3	4	0	0	0	0	0
4	3	2	2	3	1	3	1	1	1	0	1	1	2	4	0	0	0	0	0
4	2	1	3	3	1	3	1	1	2	1	1	2	3	3	0	0	0	0	0
4	2	3	3	1	3	2	2	1	2	1	1	2	3	1	0	0	0	0	0
4	2	2	0	3	1	3	1	1	1	1	1	2	1	4	0	0	0	0	0
4	3	3	1	3	1	3	3	1	1	1	1	2	2	4	1	0	0	0	0
4	2	3	3	3	1	2	1	3	1	1	2	1	2	2	1	1	0	0	0
4	2	1	3	3	1	3	1	1	2	0	1	1	2	4	0	0	0	0	0
4	3	1	3	3	1	3	3	1	2	1	1	1	1	2	0	0	0	0	0
4	2	1	3	3	1	2	1	1	2	0	1	1	2	4	1	0	0	0	0
4	2	2	3	2	1	3	1	2	2	1	1	1	1	3	1	0	0	0	0
4	2	3	3	3	1	3	1	2	2	1	1	2	1	4	0	0	0	0	1
4	2	3	3	3	1	3	1	1	2	1	1	1	3	4	0	1	0	0	0
4	1	2	2	3	1	3	1	1	1	0	1	1	2	3	0	0	0	0	0
4	3	1	3	2	1	2	1	1	2	0	1	1	3	4	0	0	0	1	0
4	2	1	1	1	2	2	1	3	2	0	1	1	3	4	0	0	0	0	0
4	2	3	3	1	1	1	1	1	2	1	1	2	2	4	0	0	0	0	0
4	2	3	3	3	1	3	1	2	1	1	1	2	1	4	0	0	0	0	0
4	4	2	2	1	1	2	3	1	2	0	1	1	2	1	0	0	1	1	0
4	2	1	3	3	1	3	1	1	1	0	1	1	2	3	0	0	1	0	0
4	3	3	2	1	1	1	3	1	1	0	1	1	2	3	0	0	0	1	1
4	4	3	3	1	1	2	2	1	1	1	2	2	2	1	0	0	0	0	0
4	2	3	3	3	2	3	1	1	2	0	1	1	1	4	0	0	1	0	0
4	1	2	3	2	3	1	1	1	1	0	1	1	4	5	0	0	0	0	0
4	2	2	1	2	1	2	1	1	2	1	1	2	2	4	0	0	0	0	0
4	2	3	3	3	1	3	1	1	1	0	1	1	2	3	0	0	0	1	0
4	2	2	3	2	1	2	1	1	2	0	1	1	1	2	0	0	0	0	0
4	2	3	3	3	1	3	1	2	2	1	2	1	4	5	0	0	0	0	0
4	2	2	3	3	1	3	1	1	2	0	1	1	2	2	1	0	0	0	0
4	2	3	3	3	1	3	1	1	1	0	1	1	2	4	0	0	0	0	0
4	3	3	3	3	1	3	1	1	2	1	1	2	1	1	0	0	0	0	1
4	2	3	3	3	1	3	1	1	1	1	1	2	1	4	0	0	0	0	0
4	2	3	3	3	1	3	1	1	1	0	1	1	2	3	0	0	0	0	1
4	4	2	3	2	1	3	2	1	1	1	1	2	1	4	0	0	0	0	0
4	1	2	3	3	3	1	1	1	1	0	1	1	1	3	0	0	0	0	0
4	1	3	3	3	1	3	1	1	2	0	1	1	3	2	1	0	0	0	0
4	2	1	3	1	1	2	1	1	1	0	1	1	2	3	0	0	0	1	0
4	2	1	3	1	1	2	1	2	2	1	1	2	2	4	1	1	0	0	0
4	2	3	1	3	1	3	2	2	2	1	2	1	1	4	1	0	0	0	0
4	2	3	3	2	1	3	1	1	1	1	1	1	2	4	0	0	0	0	0
4	3	3	3	2	1	3	2	2	2	1	1	2	2	1	1	0	0	0	1
4	1	2	2	3	1	3	1	1	1	0	1	1	3	2	0	0	0	1	0
4	1	3	1	3	1	3	1	3	1	0	1	1	4	5	0	0	0	0	0
4	2	1	3	3	1	3	1	1	1	0	1	1	2	3	0	0	0	0	0
4	4	1	3	1	1	1	1	1	2	0	1	1	2	4	0	0	0	1	0
4	2	3	3	3	1	3	1	1	2	0	1	1	2	4	0	0	0	1	0
4	2	1	3	3	1	3	1	1	1	0	1	1	2	4	0	0	0	0	0
4	2	3	3	3	1	3	1	1	2	0	1	1	1	4	0	0	0	0	0
4	1	3	2	3	1	2	1	3	2	1	1	2	1	4	0	0	0	0	1
4	4	3	3	1	1	1	3	1	2	1	1	1	2	4	0	0	0	0	0
4	2	1	3	3	1	2	1	1	2	0	1	1	1	4	0	0	1	1	0
4	2	1	3	3	3	3	1	1	2	0	1	1	2	3	0	0	0	0	0
4	4	3	3	1	1	2	3	1	2	1	1	1	1	2	0	0	0	0	0
4	2	3	2	1	1	2	2	1	1	1	2	2	1	2	0	0	0	0	1
4	2	2	0	1	3	1	1	2	2	0	1	1	2	2	1	1	0	0	0
4	1	1	3	3	1	2	1	1	1	0	1	1	2	2	1	0	0	0	0
4	3	2	3	3	1	3	1	2	2	1	2	2	2	4	0	0	0	1	0
4	2	3	1	3	1	2	1	1	2	0	1	1	4	5	0	0	0	0	0
4	2	3	1	3	1	3	1	1	1	0	1	1	2	3	1	1	0	0	0
4	3	3	3	3	1	3	1	1	2	0	1	1	2	4	0	1	0	0	0
4	2	2	3	2	1	3	1	1	2	0	1	1	2	4	0	0	0	0	0
4	1	2	0	3	3	1	1	2	1	0	1	1	2	2	0	0	0	1	0
4	3	2	3	2	1	2	3	2	1	1	1	2	1	4	1	0	0	0	0
4	2	3	3	3	1	3	1	3	2	0	1	1	1	4	0	0	0	0	0
4	2	3	3	1	1	2	2	2	2	1	2	1	2	2	0	0	1	0	0
4	3	3	2	2	1	3	3	1	2	1	1	2	1	2	1	0	0	0	0
4	2	3	2	2	1	3	1	1	2	1	1	2	2	4	1	1	1	0	0
4	3	1	3	3	1	3	1	1	2	0	1	1	1	4	0	0	0	0	0
4	2	3	2	3	1	3	1	1	2	0	1	1	1	3	0	1	0	0	0
4	1	1	3	3	3	1	1	1	1	0	1	1	2	3	0	0	0	0	0
4	3	1	1	3	1	3	1	2	2	1	1	2	2	4	0	0	0	0	0
4	4	2	2	1	1	1	1	3	2	1	1	2	1	2	0	0	0	1	1
4	1	3	2	3	1	3	1	1	1	0	1	1	2	4	1	0	0	1	0
4	2	3	1	3	3	3	1	1	2	0	1	1	4	5	0	0	0	0	0
4	2	3	3	1	1	2	1	1	1	0	1	1	1	4	0	0	0	0	0
4	2	3	2	3	1	2	1	1	2	0	1	1	1	4	0	0	0	0	0
4	2	1	2	3	1	3	3	1	1	1	1	1	2	4	0	0	0	0	0
4	1	1	0	3	1	2	1	1	1	0	1	1	1	4	0	0	0	0	0
4	2	3	3	3	1	3	1	1	2	0	1	1	2	4	1	0	0	0	0
4	4	2	3	2	2	3	3	1	2	0	1	1	2	4	0	0	0	1	0
4	1	1	2	3	3	2	1	1	1	0	1	1	3	4	0	0	0	0	0
4	2	1	2	3	3	2	1	1	1	0	1	1	3	4	0	0	0	0	0
4	3	2	3	2	1	2	1	3	2	1	1	2	1	4	0	1	1	0	1
4	2	3	3	3	1	1	1	1	2	0	1	1	3	2	0	0	0	0	0
4	1	1	0	3	3	1	1	2	1	0	1	1	1	3	0	0	0	0	0
4	1	3	3	3	1	3	1	1	2	0	1	1	1	4	0	0	0	0	0
4	1	3	3	2	1	2	1	3	2	0	1	1	2	4	0	0	0	0	0
4	2	2	3	3	1	3	1	1	1	0	1	1	1	2	1	0	0	0	0
4	2	1	3	3	1	1	1	1	2	0	1	1	4	5	0	0	0	0	0
4	1	3	2	2	1	2	1	1	1	0	1	1	2	4	1	0	0	0	0
4	3	1	3	3	1	3	2	1	2	1	2	1	2	3	0	0	0	0	0
4	2	3	1	3	1	3	1	1	2	0	1	1	2	2	0	0	0	0	0
4	1	3	1	3	1	2	1	1	2	0	1	1	2	3	1	0	0	0	0
4	4	3	3	2	1	3	2	1	1	1	1	2	2	4	0	1	0	0	0
4	4	3	3	2	1	3	1	1	2	1	1	2	1	4	0	0	1	1	0
4	1	1	3	3	1	3	1	1	1	0	1	1	2	2	0	0	0	1	0
4	3	2	3	1	1	2	2	1	2	1	1	1	2	2	0	0	0	1	0
4	2	3	3	3	2	3	1	2	2	1	2	1	2	4	0	0	0	0	0
4	4	3	3	2	1	1	2	1	2	1	1	1	2	4	0	0	0	0	0
4	2	3	3	3	1	3	1	1	2	0	1	1	3	4	0	0	0	0	0
4	1	2	2	2	2	1	1	1	1	0	1	1	4	5	0	0	0	0	0
4	2	3	3	3	1	3	2	2	2	1	1	2	1	2	0	0	1	1	0
4	2	1	1	1	1	2	1	2	1	1	1	2	1	4	0	0	0	0	0
4	1	3	1	3	1	2	1	1	1	0	1	1	2	3	1	0	0	0	0
4	2	3	2	3	2	3	1	1	2	0	1	1	2	2	1	0	0	0	0
4	2	3	3	3	1	2	1	3	2	1	1	2	2	4	0	0	0	0	0
4	2	1	1	1	2	2	3	3	2	1	1	1	2	2	0	0	0	1	1
4	1	3	1	3	1	2	1	1	1	0	1	1	2	3	0	0	0	0	0
4	2	3	3	3	2	3	2	2	2	1	2	2	3	4	0	0	0	0	0
4	2	3	3	3	1	3	1	1	2	0	1	1	2	3	0	0	0	0	1
4	3	1	1	3	1	2	1	1	1	1	1	1	1	4	0	0	0	0	0
4	3	2	0	3	1	3	1	1	2	0	1	1	2	4	0	1	0	0	0
4	2	3	2	3	1	3	1	2	2	1	1	1	1	2	0	0	0	0	1
4	3	1	3	3	1	3	1	1	2	1	1	1	2	4	0	0	0	0	1
4	3	3	3	3	1	3	3	1	2	1	1	1	3	4	1	1	0	0	0
4	2	1	3	3	1	3	1	1	1	0	1	1	3	4	0	0	0	0	1
4	2	2	0	2	1	2	1	1	2	1	1	1	2	2	1	0	1	1	0
4	3	3	1	2	1	2	3	1	2	1	2	2	2	4	1	0	0	0	0
4	2	1	3	3	1	3	2	1	2	0	1	1	1	3	0	0	0	0	0
4	2	3	2	2	1	2	1	3	2	0	1	1	1	4	0	0	0	0	0
4	2	3	0	1	3	1	2	3	2	1	1	1	1	4	1	0	0	0	0
4	2	2	1	3	1	3	1	1	2	0	1	1	2	4	0	0	1	0	0
4	3	1	3	3	1	3	1	1	2	0	1	1	1	4	0	0	0	0	0
4	3	2	3	2	1	2	2	1	2	1	2	2	2	3	1	1	0	0	0
4	2	2	3	2	1	3	1	1	2	0	1	1	1	4	0	0	0	0	0
4	4	3	2	1	3	2	2	1	2	1	1	2	1	4	0	0	0	1	1
4	2	2	2	3	1	3	3	3	2	1	1	1	1	4	0	0	0	0	0
4	2	2	0	1	1	2	2	1	2	1	1	2	2	1	0	0	0	0	0
4	3	3	1	1	1	2	2	2	2	1	1	2	3	4	0	0	0	0	0
4	4	3	1	2	3	1	2	1	1	0	1	1	2	1	0	0	0	0	0
4	4	1	3	1	1	1	1	1	2	1	2	2	4	5	0	0	0	0	0
4	2	1	3	3	1	3	1	1	2	0	1	1	2	3	0	0	0	1	0
4	1	2	1	2	1	3	1	1	1	0	1	1	2	4	0	0	0	0	0
4	4	1	3	1	1	3	3	3	2	1	1	2	2	2	0	0	0	0	0
4	2	3	2	3	1	3	1	1	1	0	1	1	2	3	0	0	0	0	0
4	3	1	3	3	1	3	3	1	1	0	1	1	3	4	0	0	0	1	0
4	1	2	2	3	1	3	1	1	2	0	1	1	3	3	1	0	0	0	0
4	2	1	3	3	1	3	1	1	1	0	1	1	2	4	0	0	0	0	0
4	4	3	3	1	1	2	2	1	2	1	1	2	4	5	0	0	1	0	0
4	2	1	3	3	1	3	1	1	2	0	1	1	2	4	0	0	0	0	0
4	2	1	3	3	1	3	1	1	1	0	1	1	1	5	0	0	0	0	0
4	2	1	3	3	1	3	1	1	2	0	1	1	1	4	0	0	0	0	0
4	3	2	3	3	1	3	1	1	2	0	1	1	4	5	0	0	0	0	0
4	2	3	3	2	1	2	1	2	2	1	1	2	2	4	1	1	0	0	0
4	2	2	3	3	1	2	1	1	1	0	1	1	1	4	0	1	0	0	0
4	3	1	3	1	2	2	1	2	2	1	1	2	2	4	0	0	0	0	0
4	1	2	0	3	3	1	1	2	1	0	1	1	3	3	0	0	0	1	0
Note：	Years: (1="2012"; 2="2014"; 3="2016"; 4="2018")
	Age groups: (1="≤24"; 2="25-34"; 3="35-44"; 4="≥45" )
	Residence permit: (1="Shenzhen"; 2="Other cities of Guangdong Province"; 3="Other Provinces")
	Residence in Shenzhen (years): (1="0"; 2="<1"; 3="1-2"; 4=">2")
	Education: (1="Middle school or less"; 2="High school"; 3="college and above")
	Employment: (1="Full-time employed"; 2="Part-time/self-employed"; 3="Unemployed/retired/student/other")
	Monthly income (RMB): (1="≤3000"; 2="3001-5000"; 3=">5000")
	Marital status: (1="Unmarried"; 2="Married/cohabiting"; 3="Widowed/separated/divorced")
	Sexual orientation: (1="Homosexual"; 2="Bisexual"; 3="Heterosexual or unsure")
	Age at sex debut: (1="≤20"; 2=">20")
	Ever had sex with female: (0="No"; 1="Yes")
	Gender of first sexual partner: (1="Male"; 2="Female")
	Gender of sexual partner in P6M: (1="Male"; 2="Male and female")
	Number of male sex partners in P6M: (1="1"; 2="2-4"; 3="≥5";4="Unsure")
	Frequency of condom use in anal sex with men in P6M: (1="Never"; 2="Sometimes (<50%)"; 3="Always (>50%)"; 4="Every time"; 5="Unsure")
	Had STD-related symptoms in the past year: (0="No"; 1="Yes")
	History of STDs: (0="No"; 1="Yes")
	HIV infection: (0="No"; 1="Yes")
	Syphilis infection: (0="No"; 1="Yes")
	HSV-2 infection: (0="No"; 1="Yes")
